# Supplementary material for: Iron Stress Affects the Growth and Differentiation of Toxoplasma gondii
Source: Int J Mol Sci. 2024 Feb 21;25(5):2493. doi: 10.3390/ijms25052493 (PMC10931281; doi:10.3390/ijms25052493)
Supplement: Supplementary file 1 [file ijms-25-02493-s001.zip › Table S2.xlsx]

## Sheet: 10 DFO vs N
Protein	DFO10/N	t test p value	GO annotations	KO(Name)	Pathways	Subcellular localization	Domain
TGGT1_243680	24.2964	0.0435301	GO:0009089(BP:lysine biosynthetic process via diaminopimelate);GO:0055114(BP:oxidation-reduction process);GO:0008839(MF:4-hydroxy-tetrahydrodipicolinate reductase)	K00215(dapB)	ko00261(Monobactam biosynthesis);ko00300(Lysine biosynthesis)	Cytoplasmic;Mitochondrial	PF05173(Dihydrodipicolinate reductase, C-terminus);PF01113(Dihydrodipicolinate reductase, N-terminus)
TGGT1_411220	19.1495	0.00386014	GO:0016020(CC:membrane)			Nuclear
TGGT1_207160	17.0305	0.000536459	GO:0016021(CC:integral component of membrane)			Extracellular	PF04092(SRS domain)
TGGT1_301210	16.1577	0.000148725	GO:0055114(BP:oxidation-reduction process);GO:0016021(CC:integral component of membrane);GO:0008750(MF:NAD(P)+ transhydrogenase (AB-specific) activity);GO:0050661(MF:NADP binding)	K00322(sthA)	ko00760(Nicotinate and nicotinamide metabolism)	PlasmaMembrane	PF02233(NAD(P) transhydrogenase beta subunit);PF01262(Alanine dehydrogenase/PNT, C-terminal domain);PF12769(4TM region of pyridine nucleotide transhydrogenase, mitoch);PF05222(Alanine dehydrogenase/PNT, N-terminal domain)
TGGT1_215900	11.2053	0.0456019				Nuclear
TGGT1_297850	9.47695	0.000185099	GO:0008152(BP:metabolic process);GO:0052654(MF:L-leucine transaminase activity);GO:0052655(MF:L-valine transaminase activity);GO:0052656(MF:L-isoleucine transaminase activity)	K00826(E2.6.1.42)	ko01240(Biosynthesis of cofactors);ko00290(Valine, leucine and isoleucine biosynthesis);ko00770(Pantothenate and CoA biosynthesis);ko00270(Cysteine and methionine metabolism);ko00280(Valine, leucine and isoleucine degradation);ko00966(Glucosinolate biosynthesis)	PlasmaMembrane;Mitochondrial	PF01063(Amino-transferase class IV)
TGGT1_213388	8.96021	0.0375606				Nuclear
TGGT1_207150	7.90289	0.0318416	GO:0016021(CC:integral component of membrane)			Extracellular	PF04092(SRS domain)
TGGT1_278390	7.33492	0.0104884	GO:0016021(CC:integral component of membrane)			PlasmaMembrane;Nuclear
TGGT1_261650	5.96729	0.0102585				Nuclear
TGGT1_201840	5.46023	0.00326828	GO:0006508(BP:proteolysis);GO:0016021(CC:integral component of membrane);GO:0004190(MF:aspartic-type endopeptidase activity)	K06007			PF00026(Eukaryotic aspartyl protease)
TGGT1_242750	4.78269	0.00533622				Nuclear
TGGT1_236070	4.46827	0.00379772	GO:0055129(BP:L-proline biosynthetic process);GO:0055114(BP:oxidation-reduction process);GO:0004735(MF:pyrroline-5-carboxylate reductase activity)	K00286(proC)	ko00330(Arginine and proline metabolism)	Mitochondrial	PF14748(Pyrroline-5-carboxylate reductase dimerisation);PF03807(NADP oxidoreductase coenzyme F420-dependent)
TGGT1_210095	4.35747	0.000384461	GO:0006468(BP:protein phosphorylation);GO:0004672(MF:protein kinase activity);GO:0005524(MF:ATP binding)			Nuclear
TGGT1_411360	4.32712	0.0108314	GO:0006468(BP:protein phosphorylation);GO:0004687(MF:myosin light chain kinase activity);GO:0005524(MF:ATP binding)			Mitochondrial;Nuclear	PF00069(Protein kinase domain)
TGGT1_279315	4.22606	0.000279297				Nuclear
TGGT1_269210	4.11838	0.000442533				Nuclear
TGGT1_226520	4.02601	0.0274797				Nuclear
TGGT1_209985	3.97763	0.000509088	GO:0006468(BP:protein phosphorylation);GO:0005524(MF:ATP binding);GO:0004691(MF:cAMP-dependent protein kinase activity)			Mitochondrial;Nuclear	PF14531(Kinase-like)
TGGT1_321480	3.96536	0.00349994	GO:0016020(CC:membrane)	K14143(SAG)		Extracellular;Nuclear	PF04092(SRS domain)
TGGT1_233130	3.92032	0.00424696	GO:1901642(BP:nucleoside transmembrane transport);GO:0016021(CC:integral component of membrane);GO:0005337(MF:nucleoside transmembrane transporter activity)	K15014(SLC29A1_2_3)		PlasmaMembrane	PF01733(Nucleoside transporter)
TGGT1_271070	3.88558	0.0318403	GO:0006508(BP:proteolysis);GO:0008233(MF:peptidase activity)	K18342		Extracellular;Nuclear	PF02338(OTU-like cysteine protease)
TGGT1_222110	3.88149	0.0345039				Cytoplasmic	PF09409(PUB domain)
TGGT1_247530	3.75593	0.00413675	GO:0016021(CC:integral component of membrane)			Nuclear
TGGT1_411350	3.70067	0.000525582	GO:0006468(BP:protein phosphorylation);GO:0004672(MF:protein kinase activity);GO:0005524(MF:ATP binding)			Nuclear	PF14531(Kinase-like)
TGGT1_305790	3.62132	0.0251638	GO:0035335(BP:peptidyl-tyrosine dephosphorylation);GO:0004725(MF:protein tyrosine phosphatase activity)			Nuclear
TGGT1_236010	3.61384	4.32292e-05	GO:0055114(BP:oxidation-reduction process);GO:0030328(BP:prenylcysteine catabolic process);GO:0001735(MF:prenylcysteine oxidase activity)	K05906(PCYOX1)	ko00900(Terpenoid backbone biosynthesis)	Mitochondrial	PF13450(NAD(P)-binding Rossmann-like domain);PF07156(Prenylcysteine lyase)
TGGT1_221480	3.55937	0.0320264	GO:0016021(CC:integral component of membrane)			Nuclear
TGGT1_236890	3.49892	0.0333301	GO:0016021(CC:integral component of membrane)			PlasmaMembrane;Mitochondrial
TGGT1_262990	3.47064	0.00664625				Nuclear
TGGT1_216830	3.46674	0.00184234				Nuclear	PF03942(DTW domain)
TGGT1_264660	3.45233	0.00166434	GO:0016021(CC:integral component of membrane);GO:0016787(MF:hydrolase activity)			Extracellular;Nuclear	PF04092(SRS domain)
TGGT1_205625	3.40867	0.000108937	GO:0016021(CC:integral component of membrane)			PlasmaMembrane;Nuclear
TGGT1_278370	3.32031	0.0019925	GO:0016021(CC:integral component of membrane)			Nuclear
TGGT1_301150	3.26986	0.000101949	GO:0016020(CC:membrane)	K14143(SAG)		Extracellular	PF04092(SRS domain)
TGGT1_267160	3.25305	0.00869624	GO:0016020(CC:membrane)	K14143(SAG)		Extracellular	PF04092(SRS domain)
TGGT1_214190	3.23405	0.000159832	GO:0016020(CC:membrane)			Extracellular	PF04092(SRS domain)
TGGT1_294690	3.19714	0.0244159	GO:0006508(BP:proteolysis);GO:0016021(CC:integral component of membrane);GO:0004252(MF:serine-type endopeptidase activity)			PlasmaMembrane	PF01694(Rhomboid family)
TGGT1_320170	3.1887	0.00149774	GO:0016020(CC:membrane)	K14143(SAG)		Extracellular;Nuclear	PF04092(SRS domain)
TGGT1_221310	3.11554	0.00136688	GO:0006508(BP:proteolysis);GO:0008237(MF:metallopeptidase activity);GO:0008270(MF:zinc ion binding);GO:0004177(MF:aminopeptidase activity)	K01256(pepN)	ko00480(Glutathione metabolism)	Nuclear	PF11940(Domain of unknown function (DUF3458) Ig-like fold);PF01433(Peptidase family M1 domain);PF17432(Domain of unknown function (DUF3458_C) ARM repeats)
TGGT1_301160	3.09881	0.0130651	GO:0016020(CC:membrane)	K14143(SAG)			PF04092(SRS domain)
TGGT1_227840	3.03957	0.0107852		K06990		PlasmaMembrane	PF01875(Memo-like protein)
TGGT1_273110	3.03701	0.00219988	GO:0016021(CC:integral component of membrane)	K14143(SAG)		Extracellular	PF04092(SRS domain)
TGGT1_298030	2.99947	0.00595966				Mitochondrial;Nuclear	PF03981(Ubiquinol-cytochrome C chaperone)
TGGT1_281930	2.9924	0.00235058	GO:0016020(CC:membrane)			Extracellular	PF04092(SRS domain)
TGGT1_230630	2.97419	0.0456122				Mitochondrial;Nuclear
TGGT1_226470	2.95347	0.000980908				Nuclear
TGGT1_313540	2.90077	0.0487754	GO:0016021(CC:integral component of membrane)			Nuclear
TGGT1_293410	2.89508	0.0199157	GO:0016021(CC:integral component of membrane)	K18188		Mitochondrial;Nuclear	PF15786(PET assembly of cytochrome c oxidase, mitochondrial)
TGGT1_310400	2.78999	0.00324901	GO:0008466(MF:glycogenin glucosyltransferase activity)	K00750(GYG1)	ko00500(Starch and sucrose metabolism)	Cytoplasmic	PF01501(Glycosyl transferase family 8)
TGGT1_278518	2.77361	0.000586909	GO:0004653(MF:polypeptide N-acetylgalactosaminyltransferase activity)	K00710(GALNT)	ko00514(Other types of O-glycan biosynthesis);ko00512(Mucin type O-glycan biosynthesis)	Cytoplasmic	PF00535(Glycosyl transferase family 2);PF00652(Ricin-type beta-trefoil lectin domain);PF02709(N-terminal domain of galactosyltransferase)
TGGT1_314450	2.74163	8.39872e-05				Nuclear
TGGT1_265190	2.72612	0.041055	GO:0006508(BP:proteolysis);GO:0008234(MF:cysteine-type peptidase activity)			Nuclear	PF02902(Ulp1 protease family, C-terminal catalytic domain)
TGGT1_204080	2.70384	0.0303091	GO:0016311(BP:dephosphorylation);GO:0003993(MF:acid phosphatase activity)			Nuclear
TGGT1_270240	2.69663	3.06513e-06				Cytoplasmic
TGGT1_248510	2.67677	0.00278844				Nuclear
TGGT1_292260	2.67626	0.0106294	GO:0016020(CC:membrane)	K14143(SAG)		Extracellular	PF04092(SRS domain)
TGGT1_314910	2.63302	0.00697249	GO:2001070(MF:starch binding)			Cytoplasmic	PF00686(Starch binding domain)
TGGT1_240440	2.63257	0.0105391	GO:0016021(CC:integral component of membrane)			PlasmaMembrane;Nuclear
TGGT1_258160	2.62227	0.00292345	GO:0016310(BP:phosphorylation);GO:0046496(BP:nicotinamide nucleotide metabolic process);GO:0016301(MF:kinase activity);GO:0052855(MF:ADP-dependent NAD(P)H-hydrate dehydratase activity);GO:0047453(MF:ATP-dependent NAD(P)H-hydrate dehydratase activity)	K17757			PF01256(Carbohydrate kinase)
TGGT1_209200	2.60012	0.0453925				Nuclear
TGGT1_234990	2.57579	0.000737348				Nuclear
TGGT1_208360	2.54531	0.0242275	GO:0019915(BP:lipid storage);GO:0016021(CC:integral component of membrane)			PlasmaMembrane;Nuclear	PF06775(Putative adipose-regulatory protein (Seipin))
TGGT1_243350	2.52817	0.039661	GO:0006541(BP:glutamine metabolic process);GO:0006508(BP:proteolysis);GO:0016020(CC:membrane);GO:0034722(MF:gamma-glutamyl-peptidase activity)			Nuclear	PF07722(Peptidase C26)
TGGT1_214760	2.52221	0.0212754	GO:0055114(BP:oxidation-reduction process);GO:0051287(MF:NAD binding);GO:0030267(MF:glyoxylate reductase (NADP) activity)			Cytoplasmic	PF02826(D-isomer specific 2-hydroxyacid dehydrogenase, NAD binding domain)
TGGT1_258560	2.52173	0.00515826	GO:0016021(CC:integral component of membrane)			Mitochondrial
TGGT1_281380	2.51731	0.0156695				Nuclear
TGGT1_202300	2.51278	0.00505871	GO:0009204(BP:deoxyribonucleoside triphosphate catabolic process);GO:0009117(BP:nucleotide metabolic process);GO:0005737(CC:cytoplasm);GO:0046872(MF:metal ion binding);GO:0047429(MF:nucleoside-triphosphate diphosphatase activity);GO:0000166(MF:nucleotide binding)	K01519(rdgB)	ko00983(Drug metabolism - other enzymes);ko00230(Purine metabolism);ko01232(Nucleotide metabolism)	Cytoplasmic	PF01725(Ham1 family)
TGGT1_223970	2.44084	0.00306661	GO:0070125(BP:mitochondrial translational elongation);GO:0005739(CC:mitochondrion);GO:0003746(MF:translation elongation factor activity);GO:0003924(MF:GTPase activity);GO:0005525(MF:GTP binding)	K02355			PF03764(Elongation factor G, domain IV);PF14492(Elongation Factor G, domain II);PF00679(Elongation factor G C-terminus);PF00009(Elongation factor Tu GTP binding domain);PF03144(Elongation factor Tu domain 2)
TGGT1_316700	2.4387	0.00371153	GO:0006222(BP:UMP biosynthetic process);GO:0016310(BP:phosphorylation);GO:0004849(MF:uridine kinase activity)			Extracellular;Nuclear
TGGT1_301430	2.40724	0.0392766	GO:0005737(CC:cytoplasm)	K06287(yhdE)	ko01232(Nucleotide metabolism);ko00240(Pyrimidine metabolism)	Nuclear	PF02545(Maf-like protein)
TGGT1_215660	2.40337	0.0204074	GO:0016021(CC:integral component of membrane)			PlasmaMembrane
TGGT1_285520	2.40268	0.00873698	GO:0009452(BP:7-methylguanosine RNA capping);GO:0001510(BP:RNA methylation);GO:0008168(MF:methyltransferase activity)			Nuclear	PF09445(RNA cap guanine-N2 methyltransferase)
TGGT1_245510	2.40094	0.0107365	GO:0070588(BP:calcium ion transmembrane transport);GO:0045332(BP:phospholipid translocation);GO:0016021(CC:integral component of membrane);GO:0005388(MF:calcium-transporting ATPase activity);GO:0005524(MF:ATP binding);GO:0000287(MF:magnesium ion binding);GO:0004012(MF:phospholipid-translocating ATPase activity)			PlasmaMembrane;Nuclear	PF13246(Cation transport ATPase (P-type));PF16212(Phospholipid-translocating P-type ATPase C-terminal);PF16209(Phospholipid-translocating ATPase N-terminal)
TGGT1_229140	2.39158	0.0354996	GO:0033989(MF:3alpha,7alpha,12alpha-trihydroxy-5beta-cholest-24-enoyl-CoA hydratase activity)			Nuclear	PF01575(MaoC like domain)
TGGT1_320230	2.38897	0.00242055	GO:0016020(CC:membrane)	K14143(SAG)		Extracellular;Nuclear	PF04092(SRS domain)
TGGT1_248180	2.38818	0.0214664	GO:0055114(BP:oxidation-reduction process);GO:0016491(MF:oxidoreductase activity);GO:0010181(MF:FMN binding)
TGGT1_293220	2.38379	0.0215341	GO:0016021(CC:integral component of membrane);GO:0008270(MF:zinc ion binding)			Nuclear	PF01529(DHHC palmitoyltransferase)
TGGT1_201770	2.38014	0.0283196	GO:0006511(BP:ubiquitin-dependent protein catabolic process);GO:0031625(MF:ubiquitin protein ligase binding)	K03869(CUL3)	ko04340(Hedgehog signaling pathway);ko04120(Ubiquitin mediated proteolysis);ko04341(Hedgehog signaling pathway - fly)	Nuclear	PF10557(Cullin protein neddylation domain);PF00888(Cullin family)
TGGT1_247020	2.37652	0.00303896				Nuclear
TGGT1_255400	2.37223	0.0100833	GO:0016021(CC:integral component of membrane)			Nuclear	PF07047(Optic atrophy 3 protein (OPA3))
TGGT1_202620	2.37198	0.000144281	GO:0016021(CC:integral component of membrane)			Nuclear
TGGT1_267740	2.35593	0.00304303	GO:0016021(CC:integral component of membrane)			Nuclear
TGGT1_268380	2.35513	0.00341008	GO:0003676(MF:nucleic acid binding);GO:0000166(MF:nucleotide binding)			Nuclear	PF00076(RNA recognition motif. (a.k.a. RRM, RBD, or RNP domain))
TGGT1_263750	2.34123	0.017802				Cytoplasmic;Nuclear
TGGT1_301480	2.3231	0.0493731	GO:0016021(CC:integral component of membrane)			Cytoplasmic;Nuclear
TGGT1_202480	2.31848	0.00141398				Nuclear
TGGT1_212960A	2.31253	0.0457583	GO:0048024(BP:regulation of mRNA splicing, via spliceosome);GO:0005634(CC:nucleus)			Nuclear
TGGT1_248840	2.29418	0.0259554	GO:0055085(BP:transmembrane transport);GO:0016021(CC:integral component of membrane)			PlasmaMembrane	PF07690(Major Facilitator Superfamily)
TGGT1_309790	2.29091	0.00331151				Cytoplasmic;Mitochondrial;Nuclear
TGGT1_309240	2.27076	0.00903525	GO:0016021(CC:integral component of membrane)	K16075		Nuclear
TGGT1_206400	2.26637	0.0457747	GO:0006281(BP:DNA repair);GO:0003904(MF:deoxyribodipyrimidine photo-lyase activity)	K01669		Cytoplasmic	PF00875(DNA photolyase)
TGGT1_225790	2.25489	2.58039e-05		K17609		Mitochondrial	PF13905(Thioredoxin-like)
TGGT1_312640	2.23723	0.0104746				Nuclear	PF09409(PUB domain)
TGGT1_242800	2.23529	0.00395401		K14842		Nuclear	PF01201(Ribosomal protein S8e)
TGGT1_239690	2.23013	0.0307605	GO:0072546(CC:ER membrane protein complex)			PlasmaMembrane	PF07019(Rab5-interacting protein (Rab5ip))
TGGT1_289350	2.22184	0.00489004	GO:0015748(BP:organophosphate ester transport);GO:0015716(BP:organic phosphonate transport);GO:0016021(CC:integral component of membrane);GO:0015416(MF:ATPase-coupled organic phosphonate transmembrane transporter activity);GO:0005524(MF:ATP binding)	K05681(ABCG2)	;;ko02010(ABC transporters)	PlasmaMembrane	PF01061(ABC-2 type transporter);PF00005(ABC transporter)
TGGT1_224620	2.21685	0.0105212	GO:0016021(CC:integral component of membrane)			PlasmaMembrane
TGGT1_219682	2.20757	0.00151851	GO:0006468(BP:protein phosphorylation);GO:0004740(MF:pyruvate dehydrogenase (acetyl-transferring) kinase activity)	K00905		Nuclear	PF10436(Mitochondrial branched-chain alpha-ketoacid dehydrogenase kinase)
TGGT1_207950	2.20554	0.0132964	GO:0016021(CC:integral component of membrane)			Extracellular
TGGT1_305140	2.20263	0.0189082	GO:0008152(BP:metabolic process);GO:0004806(MF:triglyceride lipase activity)			Nuclear
TGGT1_227350	2.19874	0.00225993	GO:0016021(CC:integral component of membrane)			PlasmaMembrane;Nuclear	PF02460(Patched family)
TGGT1_254720	2.19755	0.000388618				PlasmaMembrane;Nuclear
TGGT1_242570	2.19315	0.00204923				Nuclear
TGGT1_318525	2.18996	0.00179326				Nuclear
TGGT1_259040	2.18746	0.0138545	GO:0016021(CC:integral component of membrane)			Nuclear
TGGT1_231960	2.18655	0.0113849				Nuclear
TGGT1_311010	2.18357	0.0161491				Nuclear
TGGT1_205300	2.18316	0.00368216	GO:0016021(CC:integral component of membrane)			PlasmaMembrane	PF01925(Sulfite exporter TauE/SafE)
TGGT1_211340	2.17433	0.0179235				Nuclear
TGGT1_301010	2.17416	0.0243314	GO:0006470(BP:protein dephosphorylation);GO:0004721(MF:phosphoprotein phosphatase activity)	K15498		Nuclear	PF00149(Calcineurin-like phosphoesterase)
TGGT1_215910	2.17002	0.00654849				Nuclear
TGGT1_409600	2.16906	0.0239902	GO:0006468(BP:protein phosphorylation);GO:0004687(MF:myosin light chain kinase activity);GO:0005524(MF:ATP binding)			PlasmaMembrane	PF14531(Kinase-like)
TGGT1_305930	2.16603	0.0149226				Extracellular;Nuclear
TGGT1_275770	2.16479	0.044747	GO:0006886(BP:intracellular protein transport);GO:0016021(CC:integral component of membrane);GO:0005783(CC:endoplasmic reticulum)			Extracellular	PF05529(B-cell receptor-associated protein 31-like)
TGGT1_203280	2.15123	0.0463566				Nuclear
TGGT1_291940	2.14912	0.0313732	GO:0016021(CC:integral component of membrane)			PlasmaMembrane
TGGT1_257990	2.14842	0.0125803	GO:0006508(BP:proteolysis);GO:0005524(MF:ATP binding);GO:0008233(MF:peptidase activity)	K03695(clpB)		Cytoplasmic	PF07724(AAA domain (Cdc48 subfamily));PF10431(C-terminal, D2-small domain, of ClpB protein);PF02861(Clp amino terminal domain, pathogenicity island component);PF00004(ATPase family associated with various cellular activities (AAA))
TGGT1_215450	2.13486	0.0432476	GO:0006810(BP:transport);GO:0016021(CC:integral component of membrane);GO:0005215(MF:transporter activity)			PlasmaMembrane	PF00230(Major intrinsic protein)
TGGT1_320588	2.13044	0.00857336	GO:0005975(BP:carbohydrate metabolic process);GO:0016021(CC:integral component of membrane);GO:0004565(MF:beta-galactosidase activity)			Nuclear	PF01301(Glycosyl hydrolases family 35)
TGGT1_252380	2.11653	0.00373735	GO:0016021(CC:integral component of membrane)	K01113(phoD)	ko02020(Two-component system);ko00790(Folate biosynthesis);ko01240(Biosynthesis of cofactors)	PlasmaMembrane;Nuclear	PF09423(PhoD-like phosphatase)
TGGT1_299080	2.11143	0.000895707	GO:0016021(CC:integral component of membrane)			Nuclear	PF09359(VTC domain);PF02656(Domain of unknown function (DUF202))
TGGT1_208010	2.10663	0.0495197	GO:0016021(CC:integral component of membrane)			Nuclear
TGGT1_291350	2.09701	0.0374174				Nuclear
TGGT1_297460	2.09448	0.0186156	GO:0016021(CC:integral component of membrane)			Mitochondrial
TGGT1_270800	2.09298	0.0192185	GO:0016021(CC:integral component of membrane)			PlasmaMembrane;Nuclear	PF10507(Transmembrane protein 65);PF01590(GAF domain)
TGGT1_228180	2.09142	0.00273014	GO:0006784(BP:heme a biosynthetic process);GO:0055114(BP:oxidation-reduction process);GO:0016021(CC:integral component of membrane);GO:0016627(MF:oxidoreductase activity, acting on the CH-CH group of donors)	K02259(COX15)	ko02020(Two-component system);ko00190(Oxidative phosphorylation);ko01240(Biosynthesis of cofactors);;ko00860(Porphyrin metabolism)	PlasmaMembrane	PF02628(Cytochrome oxidase assembly protein)
TGGT1_285830	2.08843	0.00493827	GO:0016021(CC:integral component of membrane)			Nuclear
TGGT1_267560	2.08657	0.00347164				Nuclear
TGGT1_275440	2.08121	0.00372727	GO:0016021(CC:integral component of membrane);GO:0030133(CC:transport vesicle);GO:0020005(CC:symbiont-containing vacuole membrane)			Vacuole	PF05084(Granule antigen protein (GRA6))
TGGT1_312700	2.07989	0.0449677	GO:0016021(CC:integral component of membrane);GO:0016787(MF:hydrolase activity)			Nuclear
TGGT1_297150	2.06788	0.0024582	GO:0034968(BP:histone lysine methylation);GO:0018024(MF:histone-lysine N-methyltransferase activity)			Nuclear	PF02493(MORN repeat)
TGGT1_315410	2.06084	1.72275e-05	GO:0016020(CC:membrane)			Extracellular	PF04092(SRS domain)
TGGT1_255430	2.05347	0.0258761	GO:0000077(BP:DNA damage checkpoint);GO:0030896(CC:checkpoint clamp complex)			Nuclear	PF04139(Rad9)
TGGT1_205160	2.05221	0.0323188	GO:0016021(CC:integral component of membrane)			Nuclear
TGGT1_320460	2.04796	0.0175372	GO:0042908(BP:xenobiotic transport);GO:0006855(BP:drug transmembrane transport);GO:0016021(CC:integral component of membrane);GO:0008559(MF:xenobiotic transmembrane transporting ATPase activity);GO:0005524(MF:ATP binding)			PlasmaMembrane	PF00005(ABC transporter);PF00664(ABC transporter transmembrane region)
TGGT1_258680	2.04762	0.0156041	GO:0006352(BP:DNA-templated transcription, initiation);GO:0003677(MF:DNA binding)	K03120(TBP)	;;;;;ko03022(Basal transcription factors)	Nuclear	PF00352(Transcription factor TFIID (or TATA-binding protein, TBP))
TGGT1_275460	2.04027	0.0205987	GO:0016021(CC:integral component of membrane)			Nuclear
TGGT1_260310	2.03923	0.00519856	GO:0042908(BP:xenobiotic transport);GO:0006855(BP:drug transmembrane transport);GO:0016021(CC:integral component of membrane);GO:0008559(MF:xenobiotic transmembrane transporting ATPase activity);GO:0005524(MF:ATP binding)	K05658(ABCB1)	;;;ko02010(ABC transporters)	PlasmaMembrane	PF00005(ABC transporter);PF00664(ABC transporter transmembrane region)
TGGT1_286070	2.03476	0.00119049		K18178(COA5)		Nuclear	PF10203(Cytochrome c oxidase assembly protein PET191)
TGGT1_265360	2.03371	0.0193719	GO:0016021(CC:integral component of membrane);GO:0016787(MF:hydrolase activity)			Mitochondrial
TGGT1_305640	2.03259	0.0260461	GO:0016021(CC:integral component of membrane)	K13148		Nuclear	PF07521(Zn-dependent metallo-hydrolase RNA specificity domain);PF10996(Beta-Casp domain);PF16661(Metallo-beta-lactamase superfamily domain)
TGGT1_226420	2.02982	0.0120532	GO:0006508(BP:proteolysis);GO:0004222(MF:metalloendopeptidase activity)			Cytoplasmic;Mitochondrial	PF01432(Peptidase family M3);PF08439(Oligopeptidase F)
TGGT1_318590	2.02925	0.0127302	GO:0005524(MF:ATP binding)			Nuclear	PF10609(NUBPL iron-transfer P-loop NTPase);PF01883(Iron-sulfur cluster assembly protein);PF06155(Protein of unknown function (DUF971))
TGGT1_223150	2.02876	0.00460266	GO:0016020(CC:membrane);GO:0008289(MF:lipid binding)			Cytoplasmic	PF01852(START domain)
TGGT1_230060	2.02454	0.00499442	GO:0008080(MF:N-acetyltransferase activity)			Cytoplasmic;Nuclear	PF00583(Acetyltransferase (GNAT) family)
TGGT1_215680	2.00641	0.00257251	GO:0016020(CC:membrane)			Extracellular	PF04092(SRS domain)
TGGT1_320550	2.00147	0.0260327		K19022		Nuclear
TGGT1_204070	0.496565	0.0234316	GO:0003723(MF:RNA binding)			Nuclear	PF04146(YT521-B-like domain)
TGGT1_258650	0.494921	0.0408545	GO:0006783(BP:heme biosynthetic process);GO:0004325(MF:ferrochelatase activity)	K01772(hemH)	ko01240(Biosynthesis of cofactors);ko00860(Porphyrin metabolism)	Nuclear	PF00762(Ferrochelatase)
TGGT1_309780	0.489454	0.0127333	GO:0006364(BP:rRNA processing)			Nuclear	PF07890(Rrp15p)
TGGT1_216740A	0.485083	0.00405965	GO:0009231(BP:riboflavin biosynthetic process);GO:0016310(BP:phosphorylation);GO:0008531(MF:riboflavin kinase activity)			Nuclear	PF01687(Riboflavin kinase)
TGGT1_287040	0.48199	0.00658112				Nuclear
TGGT1_270900	0.481088	0.0315939	GO:0005524(MF:ATP binding)	K11269		Nuclear	PF00004(ATPase family associated with various cellular activities (AAA))
TGGT1_215740	0.479923	0.0240375	GO:0016573(BP:histone acetylation);GO:0005730(CC:nucleolus);GO:0004402(MF:histone acetyltransferase activity)	K14855		Nuclear	PF08154(NLE (NUC135) domain);PF00400(WD domain, G-beta repeat)
TGGT1_263570	0.478603	0.0259167	GO:0031110(BP:regulation of microtubule polymerization or depolymerization)			Cytoskeletal;Nuclear
TGGT1_230050	0.472956	0.0451751	GO:0006412(BP:translation);GO:0005840(CC:ribosome);GO:0003735(MF:structural constituent of ribosome)	K02906(RP-L3)	ko03010(Ribosome)	Mitochondrial	PF00297(Ribosomal protein L3)
TGGT1_226240	0.468132	0.0133823	GO:0016021(CC:integral component of membrane);GO:0046872(MF:metal ion binding)	K14821		Mitochondrial;Nuclear	PF12171(Zinc-finger double-stranded RNA-binding)
TGGT1_256000	0.466691	0.0278309	GO:0006621(BP:protein retention in ER lumen);GO:0016021(CC:integral component of membrane);GO:0005783(CC:endoplasmic reticulum);GO:0046923(MF:ER retention sequence binding)	K10949(KDELR)		PlasmaMembrane	PF00810(ER lumen protein retaining receptor)
TGGT1_233905	0.46439	0.0124123	GO:0006468(BP:protein phosphorylation);GO:0004687(MF:myosin light chain kinase activity);GO:0005524(MF:ATP binding)	K07198(PRKAA)	;ko04151(PI3K-Akt signaling pathway);;ko04140(Autophagy - animal);;;ko04150(mTOR signaling pathway);ko04068(FoxO signaling pathway);;;;;ko04530(Tight junction);ko04371(Apelin signaling pathway);ko04152(AMPK signaling pathway);;ko04936(Alcoholic liver disease);;;;	Nuclear	PF00069(Protein kinase domain)
TGGT1_202840	0.46118	0.030908	GO:0008270(MF:zinc ion binding)			Nuclear	PF12906(RING-variant domain);PF00498(FHA domain)
TGGT1_312570	0.459737	0.0189698	GO:0000165(BP:MAPK cascade);GO:0005622(CC:intracellular);GO:0050321(MF:tau-protein kinase activity);GO:0004707(MF:MAP kinase activity);GO:0005524(MF:ATP binding)			Nuclear	PF00069(Protein kinase domain)
TGGT1_275980	0.455592	0.0250386	GO:0006744(BP:ubiquinone biosynthetic process);GO:0031314(CC:extrinsic component of mitochondrial inner membrane)	K18586			PF05019(Coenzyme Q (ubiquinone) biosynthesis protein Coq4)
TGGT1_225910	0.453272	0.00303078				Nuclear
TGGT1_247730	0.452861	0.0105733	GO:0006355(BP:regulation of transcription, DNA-templated);GO:0003700(MF:DNA-binding transcription factor activity)			Nuclear	PF14733(AP2-coincident C-terminal);PF00847(AP2 domain)
TGGT1_230820	0.451532	0.00259587	GO:0016021(CC:integral component of membrane)			Cytoplasmic;Mitochondrial	PF03381(LEM3 (ligand-effect modulator 3) family / CDC50 family)
TGGT1_312660	0.448746	0.013657	GO:0016021(CC:integral component of membrane);GO:0016787(MF:hydrolase activity)	K19367(SPG21)	ko04144(Endocytosis)	Nuclear	PF12697(Alpha/beta hydrolase family)
TGGT1_312160	0.448555	0.00490026				Extracellular
TGGT1_266070	0.446819	0.0156848	GO:0006412(BP:translation);GO:0005840(CC:ribosome);GO:0003735(MF:structural constituent of ribosome)	K02910(RP-L31e)	ko03010(Ribosome);	Nuclear	PF01198(Ribosomal protein L31e)
TGGT1_314000	0.44096	0.00230508	GO:0055114(BP:oxidation-reduction process);GO:0030091(BP:protein repair);GO:0006979(BP:response to oxidative stress);GO:0033743(MF:peptide-methionine (R)-S-oxide reductase activity)			Mitochondrial	PF01641(SelR domain)
TGGT1_285850	0.439175	0.0462848	GO:0006457(BP:protein folding);GO:0000413(BP:protein peptidyl-prolyl isomerization);GO:0003755(MF:peptidyl-prolyl cis-trans isomerase activity)	K14826		Nuclear	PF00254(FKBP-type peptidyl-prolyl cis-trans isomerase)
TGGT1_314422	0.437997	0.0182541	GO:0004792(MF:thiosulfate sulfurtransferase activity)			Nuclear	PF00581(Rhodanese-like domain)
TGGT1_211630	0.436844	5.7398e-05				Nuclear
TGGT1_251400	0.436833	0.00429831	GO:0016021(CC:integral component of membrane)			PlasmaMembrane	PF01169(Uncharacterized protein family UPF0016)
TGGT1_306670	0.436674	0.000246592	GO:0016021(CC:integral component of membrane)			Extracellular;PlasmaMembrane
TGGT1_251680	0.435609	0.011701				Cytoplasmic	PF00838(Translationally controlled tumour protein)
TGGT1_227952	0.434679	0.00244423	GO:0019904(MF:protein domain specific binding)			Mitochondrial	PF00244(14-3-3 protein)
TGGT1_264040	0.434057	8.85583e-05				Mitochondrial
TGGT1_290910	0.427858	0.0431704				Nuclear
TGGT1_305190	0.42635	0.0301363	GO:0030001(BP:metal ion transport);GO:0055085(BP:transmembrane transport);GO:0016021(CC:integral component of membrane);GO:0046873(MF:metal ion transmembrane transporter activity)			Nuclear
TGGT1_241850	0.42513	0.00244995				Nuclear
TGGT1_289910	0.423239	0.0410973				Nuclear
TGGT1_254440	0.420815	0.00727749	GO:0006412(BP:translation);GO:0005840(CC:ribosome);GO:0003735(MF:structural constituent of ribosome)	K02870(RP-L12e)	;ko03010(Ribosome)	Nuclear	PF03946(Ribosomal protein L11, N-terminal domain);PF00298(Ribosomal protein L11, RNA binding domain)
TGGT1_287970	0.420541	0.0343126				Nuclear
TGGT1_310610	0.420285	0.0016659				Nuclear
TGGT1_262940	0.4201	0.00829008	GO:0006508(BP:proteolysis);GO:0004190(MF:aspartic-type endopeptidase activity)			Cytoplasmic	PF00026(Eukaryotic aspartyl protease)
TGGT1_243390	0.418593	0.000344489	GO:0016021(CC:integral component of membrane)			PlasmaMembrane	PF09430(Protein of unknown function (DUF2012))
TGGT1_309800	0.416987	0.000642788	GO:0000398(BP:mRNA splicing, via spliceosome);GO:0019013(CC:viral nucleocapsid);GO:0017069(MF:snRNA binding);GO:0000166(MF:nucleotide binding);GO:0030529(NA:NA)			Nuclear	PF00076(RNA recognition motif. (a.k.a. RRM, RBD, or RNP domain))
TGGT1_255690	0.412611	0.00140507	GO:0016114(BP:terpenoid biosynthetic process);GO:0008685(MF:2-C-methyl-D-erythritol 2,4-cyclodiphosphate synthase activity)	K01770(ispF)	ko00900(Terpenoid backbone biosynthesis)	PlasmaMembrane	PF02542(YgbB family)
TGGT1_304720	0.412263	0.0391788	GO:0008270(MF:zinc ion binding)			Nuclear	PF13020(Domain of unknown function (DUF3883))
TGGT1_209430	0.411319	0.0160204	GO:0005840(CC:ribosome);GO:0019013(CC:viral nucleocapsid);GO:0019843(MF:rRNA binding)	K14560(IMP3)	ko03008(Ribosome biogenesis in eukaryotes)	Nuclear	PF00163(Ribosomal protein S4/S9 N-terminal domain);PF01479(S4 domain)
TGGT1_226590	0.40859	0.00650545	GO:1902600(BP:proton transmembrane transport);GO:0055114(BP:oxidation-reduction process);GO:0016021(CC:integral component of membrane);GO:0005507(MF:copper ion binding);GO:0004129(MF:cytochrome-c oxidase activity)			PlasmaMembrane
TGGT1_255320	0.405202	0.000272273	GO:0042254(BP:ribosome biogenesis);GO:0005840(CC:ribosome)	K14815		Mitochondrial;Nuclear	PF00466(Ribosomal protein L10)
TGGT1_243570	0.40298	0.0150343	GO:0006412(BP:translation);GO:0005840(CC:ribosome);GO:0003735(MF:structural constituent of ribosome)	K02976(RP-S26e)	;ko03010(Ribosome)	Nuclear	PF01283(Ribosomal protein S26e)
TGGT1_234310	0.400898	0.0371565	GO:0016310(BP:phosphorylation);GO:0016301(MF:kinase activity)			Nuclear	PF10252(Casein kinase substrate phosphoprotein PP28)
TGGT1_275610	0.399535	0.0242626	GO:0006468(BP:protein phosphorylation);GO:0004683(MF:calmodulin-dependent protein kinase activity);GO:0005524(MF:ATP binding)			Nuclear	PF00069(Protein kinase domain)
TGGT1_249870	0.395665	0.045243				Nuclear	PF00168(C2 domain)
TGGT1_215280	0.393705	0.00308966	GO:0006099(BP:tricarboxylic acid cycle);GO:0005743(CC:mitochondrial inner membrane);GO:0046872(MF:metal ion binding);GO:0009055(MF:electron transfer activity);GO:0051537(MF:2 iron, 2 sulfur cluster binding);GO:0051539(MF:4 iron, 4 sulfur cluster binding);GO:0008177(MF:succinate dehydrogenase (ubiquinone) activity);GO:0051538(MF:3 iron, 4 sulfur cluster binding)	K00235(SDHB)	ko00020(Citrate cycle (TCA cycle));;;;;;;;ko00190(Oxidative phosphorylation);;;	Mitochondrial	PF13534(4Fe-4S dicluster domain);PF13085(2Fe-2S iron-sulfur cluster binding domain)
TGGT1_271110	0.3925	0.0328734				Nuclear
TGGT1_278960	0.392348	0.00453737	GO:0016021(CC:integral component of membrane)			PlasmaMembrane
TGGT1_205550	0.392329	0.000153193	GO:0006468(BP:protein phosphorylation);GO:0005524(MF:ATP binding);GO:0004691(MF:cAMP-dependent protein kinase activity)			Nuclear	PF00069(Protein kinase domain)
TGGT1_280760	0.391553	0.0361437	GO:0005524(MF:ATP binding);GO:0016874(MF:ligase activity)	K10579(UBE2M)	ko04120(Ubiquitin mediated proteolysis)	Nuclear	PF00179(Ubiquitin-conjugating enzyme)
TGGT1_240070	0.389707	0.00978739	GO:0003676(MF:nucleic acid binding);GO:0000166(MF:nucleotide binding)			Nuclear	PF00397(WW domain);PF00076(RNA recognition motif. (a.k.a. RRM, RBD, or RNP domain))
TGGT1_306410	0.386267	0.000114215	GO:0006886(BP:intracellular protein transport);GO:0016020(CC:membrane);GO:0005801(CC:cis-Golgi network)	K20290		Nuclear	PF04136(Sec34-like family)
TGGT1_240630	0.385258	0.00288494	GO:0006468(BP:protein phosphorylation);GO:0004683(MF:calmodulin-dependent protein kinase activity);GO:0005524(MF:ATP binding)			Nuclear	PF00069(Protein kinase domain)
TGGT1_258380	0.384744	0.0152295	GO:0006414(BP:translational elongation);GO:0005737(CC:cytoplasm);GO:0003746(MF:translation elongation factor activity)	K02356			PF08207(Elongation factor P (EF-P) KOW-like domain);PF01132(Elongation factor P (EF-P) OB domain);PF09285(Elongation factor P, C-terminal)
TGGT1_224590	0.382304	0.0038588	GO:0032774(BP:RNA biosynthetic process);GO:0003899(MF:DNA-directed 5'-3' RNA polymerase activity)			Cytoplasmic;Nuclear
TGGT1_258850	0.382097	0.012268				Nuclear
TGGT1_260640	0.379634	0.0472456	GO:0016021(CC:integral component of membrane)	K17907(ATG9)	ko04138(Autophagy - yeast);ko04137(Mitophagy - animal);ko04136(Autophagy - other);ko04140(Autophagy - animal)	PlasmaMembrane	PF04109(Autophagy protein Apg9)
TGGT1_273920	0.375679	0.0016762	GO:0055114(BP:oxidation-reduction process);GO:0043892(MF:methylglyoxal reductase (NADPH-dependent) activity)	K00011(AKR1B)	ko00052(Galactose metabolism);ko00561(Glycerolipid metabolism);ko00051(Fructose and mannose metabolism);ko00040(Pentose and glucuronate interconversions);ko00790(Folate biosynthesis)	Nuclear	PF00248(Aldo/keto reductase family)
TGGT1_229920	0.37436	0.000810005	GO:0016021(CC:integral component of membrane)			PlasmaMembrane;Mitochondrial
TGGT1_289970	0.371829	0.00171946				Nuclear
TGGT1_219750	0.357336	0.00334352	GO:0055114(BP:oxidation-reduction process);GO:0070469(CC:respiratory chain);GO:0005739(CC:mitochondrion);GO:0020037(MF:heme binding);GO:0046872(MF:metal ion binding);GO:0009055(MF:electron transfer activity)	K08738(CYC)	;ko04214(Apoptosis - fly);;;;;;;ko04210(Apoptosis);;;;ko00190(Oxidative phosphorylation);;;;;;;;;;;;ko02020(Two-component system);;;;;;ko04215(Apoptosis - multiple species);;ko04115(p53 signaling pathway);;	Mitochondrial	PF00034(Cytochrome c)
TGGT1_265370	0.356087	0.000438528				Extracellular
TGGT1_310470	0.338668	0.0156151	GO:1902600(BP:proton transmembrane transport);GO:0055114(BP:oxidation-reduction process);GO:0016020(CC:membrane);GO:0005507(MF:copper ion binding);GO:0004129(MF:cytochrome-c oxidase activity)	K02261(COX2)	;;;;;ko00190(Oxidative phosphorylation);;;;;;	Mitochondrial	PF00116(Cytochrome C oxidase subunit II, periplasmic domain)
TGGT1_260990	0.336389	0.0187977				Extracellular
TGGT1_281440	0.334036	0.00200058	GO:0016021(CC:integral component of membrane)			Nuclear	PF12505(Protein of unknown function (DUF3712))
TGGT1_286530	0.324682	0.00163223	GO:0016021(CC:integral component of membrane)			Mitochondrial
TGGT1_225530	0.317228	0.039062	GO:0030001(BP:metal ion transport);GO:0055085(BP:transmembrane transport);GO:0016021(CC:integral component of membrane);GO:0046873(MF:metal ion transmembrane transporter activity)	K14709(SLC39A1_2_3)	;	PlasmaMembrane	PF02535(ZIP Zinc transporter)
TGGT1_201210	0.312991	0.000349253				Nuclear
TGGT1_255390	0.312224	0.00900199				Nuclear
TGGT1_215490	0.309918	0.0252823	GO:0055085(BP:transmembrane transport);GO:0016021(CC:integral component of membrane)			PlasmaMembrane	PF07690(Major Facilitator Superfamily)
TGGT1_235660	0.297502	0.0260746	GO:0016021(CC:integral component of membrane)			Nuclear	PF07946(Protein of unknown function (DUF1682))
TGGT1_255910	0.294966	0.000402846	GO:0043231(CC:intracellular membrane-bounded organelle);GO:0051537(MF:2 iron, 2 sulfur cluster binding)			PlasmaMembrane;Mitochondrial	PF09360(Iron-binding zinc finger CDGSH type)
TGGT1_310280	0.289392	0.00366226	GO:0009058(BP:biosynthetic process);GO:0004306(MF:ethanolamine-phosphate cytidylyltransferase activity)	K00967(PCYT2)	ko00440(Phosphonate and phosphinate metabolism);ko00564(Glycerophospholipid metabolism)	Nuclear	PF01467(Cytidylyltransferase-like)
TGGT1_215940	0.286037	0.01941	GO:0015876(BP:acetyl-CoA transport);GO:0016021(CC:integral component of membrane);GO:0008521(MF:acetyl-CoA transmembrane transporter activity)	K03372(SLC33A1)	ko00604(Glycosphingolipid biosynthesis - ganglio series)	PlasmaMembrane	PF13000(Acetyl-coenzyme A transporter 1)
TGGT1_225780	0.276255	0.00893202	GO:0016021(CC:integral component of membrane)			PlasmaMembrane
TGGT1_217770	0.275074	0.0487764				Nuclear
TGGT1_258000	0.265105	0.0275267				Nuclear
TGGT1_297870	0.261843	0.000496838				Nuclear
TGGT1_291080	0.261588	0.000698245	GO:0006352(BP:DNA-templated transcription, initiation);GO:0003677(MF:DNA binding)			Nuclear	PF00352(Transcription factor TFIID (or TATA-binding protein, TBP))
TGGT1_207820	0.260612	0.0439676	GO:0000165(BP:MAPK cascade);GO:0005622(CC:intracellular);GO:0004707(MF:MAP kinase activity);GO:0005524(MF:ATP binding)	K04371(ERK)	;ko04540(Gap junction);;;;;ko04072(Phospholipase D signaling pathway);;;;ko04015(Rap1 signaling pathway);ko04150(mTOR signaling pathway);;ko04218(Cellular senescence);ko04350(TGF-beta signaling pathway);;;;;;ko04140(Autophagy - animal);ko04066(HIF-1 signaling pathway);;;ko04668(TNF signaling pathway);;;;;;;;;;;ko04214(Apoptosis - fly);ko04151(PI3K-Akt signaling pathway);;;;;;;ko04114(Oocyte meios…	Nuclear	PF00069(Protein kinase domain)
TGGT1_225555	0.258946	0.000551982	GO:0016021(CC:integral component of membrane)			Mitochondrial
TGGT1_251560	0.255554	0.016917				Nuclear
TGGT1_278510	0.255374	0.0123406	GO:0006470(BP:protein dephosphorylation);GO:0004722(MF:protein serine/threonine phosphatase activity)	K17506		Mitochondrial	PF00481(Protein phosphatase 2C)
TGGT1_239330	0.253958	0.000543061	GO:0006412(BP:translation);GO:0005840(CC:ribosome);GO:0046872(MF:metal ion binding);GO:0003735(MF:structural constituent of ribosome);GO:0019843(MF:rRNA binding)	K02922(RP-L37e)	;ko03010(Ribosome)	Nuclear	PF01907(Ribosomal protein L37e)
TGGT1_258720	0.253593	0.0261003	GO:0000398(BP:mRNA splicing, via spliceosome);GO:0006464(BP:cellular protein modification process);GO:0006511(BP:ubiquitin-dependent protein catabolic process);GO:0005737(CC:cytoplasm);GO:0005634(CC:nucleus);GO:0031386(MF:protein tag)	K13113(UBL5)		Cytoplasmic;Nuclear	PF00240(Ubiquitin family)
TGGT1_240670	0.24994	0.00160621	GO:0051537(MF:2 iron, 2 sulfur cluster binding);GO:0046872(MF:metal ion binding);GO:0009055(MF:electron transfer activity)			Extracellular	PF00111(2Fe-2S iron-sulfur cluster binding domain)
TGGT1_297220	0.244515	0.039918	GO:0001676(BP:long-chain fatty acid metabolic process);GO:0004467(MF:long-chain fatty acid-CoA ligase activity)	K15013(ACSBG)	ko00071(Fatty acid degradation);ko00061(Fatty acid biosynthesis);;	Cytoplasmic	PF00501(AMP-binding enzyme)
TGGT1_245550	0.241107	9.5417e-05	GO:0016021(CC:integral component of membrane)			PlasmaMembrane
TGGT1_267060	0.230278	0.00994291	GO:0006412(BP:translation);GO:0005840(CC:ribosome);GO:0003735(MF:structural constituent of ribosome)	K02875(RP-L14e)	ko03010(Ribosome);	Mitochondrial;Nuclear	PF01929(Ribosomal protein L14)
TGGT1_215460	0.221533	0.000502241	GO:0006412(BP:translation);GO:0005840(CC:ribosome);GO:0003735(MF:structural constituent of ribosome);GO:0000166(MF:nucleotide binding)	K02974(RP-S24e)	ko03010(Ribosome);	Mitochondrial	PF01282(Ribosomal protein S24e)
TGGT1_240660	0.215729	0.0161586				Nuclear	PF10153(rRNA-processing protein Efg1)
TGGT1_271390	0.213648	0.0194392	GO:0006364(BP:rRNA processing);GO:0032040(CC:small-subunit processome)	K14769		Nuclear	PF03998(Utp11 protein)
TGGT1_234510	0.211223	0.00293012	GO:0000062(MF:fatty-acyl-CoA binding)			Extracellular;Cytoplasmic	PF00887(Acyl CoA binding protein);PF13637(Ankyrin repeats (many copies))
TGGT1_310802	0.210584	0.00181274	GO:0016021(CC:integral component of membrane)			Cytoplasmic	PF00650(CRAL/TRIO domain)
TGGT1_248870	0.199761	0.0437681	GO:0016021(CC:integral component of membrane)			PlasmaMembrane	PF09335(SNARE associated Golgi protein)
TGGT1_247770	0.197806	0.000383841	GO:0016021(CC:integral component of membrane)			Mitochondrial
TGGT1_229670	0.184329	0.0298651	GO:0006412(BP:translation);GO:0015935(CC:small ribosomal subunit);GO:0003735(MF:structural constituent of ribosome)	K02973(RP-S23e)	ko03010(Ribosome);	Mitochondrial	PF00164(Ribosomal protein S12/S23)
TGGT1_300190	0.182936	0.00604342	GO:0006412(BP:translation);GO:0005840(CC:ribosome);GO:0003735(MF:structural constituent of ribosome)	K02921(RP-L37Ae)	ko03010(Ribosome);	Mitochondrial	PF01780(Ribosomal L37ae protein family)
TGGT1_263050	0.166463	0.00154134	GO:0006412(BP:translation);GO:0005840(CC:ribosome);GO:0003735(MF:structural constituent of ribosome)	K02873(RP-L13e)	;ko03010(Ribosome)	Mitochondrial	PF01294(Ribosomal protein L13e)
TGGT1_257770	0.165391	0.000338713	GO:0034968(BP:histone lysine methylation);GO:0005634(CC:nucleus);GO:0018024(MF:histone-lysine N-methyltransferase activity);GO:0008270(MF:zinc ion binding)			Nuclear	PF00856(SET domain)
TGGT1_227600	0.164561	0.000955405	GO:0006412(BP:translation);GO:0005840(CC:ribosome);GO:0003735(MF:structural constituent of ribosome)	K02915(RP-L34e)	;ko03010(Ribosome)	Cytoplasmic;Mitochondrial;Nuclear	PF01199(Ribosomal protein L34e)
TGGT1_217530	0.160077	0.0259717	GO:0016021(CC:integral component of membrane)			Mitochondrial
TGGT1_230410	0.159725	5.94035e-05	GO:0098869(BP:cellular oxidant detoxification);GO:0055114(BP:oxidation-reduction process);GO:0051920(MF:peroxiredoxin activity);GO:0004601(MF:peroxidase activity)	K03386(PRDX2_4)	ko04214(Apoptosis - fly)		PF00578(AhpC/TSA family);PF10417(C-terminal domain of 1-Cys peroxiredoxin)
TGGT1_246510	0.148826	5.82163e-05	GO:0007165(BP:signal transduction);GO:0000159(CC:protein phosphatase type 2A complex);GO:0034047(NA:NA)	K11584(PPP2R5)	ko03015(mRNA surveillance pathway);ko04114(Oocyte meiosis);ko04113(Meiosis - yeast);ko04152(AMPK signaling pathway);;;ko04071(Sphingolipid signaling pathway);ko04151(PI3K-Akt signaling pathway);	Nuclear	PF01603(Protein phosphatase 2A regulatory B subunit (B56 family))
TGGT1_278280	0.139971	0.00417207	GO:0016573(BP:histone acetylation);GO:0005634(CC:nucleus);GO:0004402(MF:histone acetyltransferase activity)	K10752(RBBP4)	ko04218(Cellular senescence)	Nuclear	PF12265(Histone-binding protein RBBP4 or subunit C of CAF1 complex)
TGGT1_263720	0.139833	0.00144686				Nuclear	PF00505(HMG (high mobility group) box)
TGGT1_278110	0.135021	0.00520977	GO:0006075(BP:(1->3)-beta-D-glucan biosynthetic process);GO:0016021(CC:integral component of membrane);GO:0000148(CC:1,3-beta-D-glucan synthase complex);GO:0003843(MF:1,3-beta-D-glucan synthase activity)	K00706(E2.4.1.34)	ko04011(MAPK signaling pathway - yeast);ko00500(Starch and sucrose metabolism)	PlasmaMembrane	PF14288(1,3-beta-glucan synthase subunit FKS1, domain-1);PF02364(1,3-beta-glucan synthase component)
TGGT1_254030	0.130529	0.000225452	GO:0016021(CC:integral component of membrane);GO:0043231(CC:intracellular membrane-bounded organelle);GO:0051537(MF:2 iron, 2 sulfur cluster binding)			Extracellular	PF09360(Iron-binding zinc finger CDGSH type)
TGGT1_216180	0.121677	0.00107926	GO:0016021(CC:integral component of membrane)			PlasmaMembrane
TGGT1_258370	0.117853	2.78548e-05	GO:0006468(BP:protein phosphorylation);GO:0004672(MF:protein kinase activity);GO:0005524(MF:ATP binding)			Mitochondrial	PF00069(Protein kinase domain)
TGGT1_257730	0.114571	0.00602297	GO:0006508(BP:proteolysis);GO:0070084(BP:protein initiator methionine removal);GO:0046872(MF:metal ion binding);GO:0070006(MF:metalloaminopeptidase activity)	K01265		Mitochondrial	PF00557(Metallopeptidase family M24)
TGGT1_268250	0.109131	0.0463126				PlasmaMembrane	PF00400(WD domain, G-beta repeat)
TGGT1_261510	0.1018	0.000311742	GO:0006412(BP:translation);GO:0005840(CC:ribosome);GO:0003735(MF:structural constituent of ribosome)			Nuclear
TGGT1_212310	0.0231768	0.0282339	GO:0015991(BP:ATP hydrolysis coupled proton transport);GO:0033179(CC:proton-transporting V-type ATPase, V0 domain);GO:0005774(CC:vacuolar membrane);GO:0016021(CC:integral component of membrane);GO:0015078(MF:proton transmembrane transporter activity)	K02155(ATPeV0C)	ko00190(Oxidative phosphorylation);;ko04145(Phagosome);ko04142(Lysosome);;;;;;	PlasmaMembrane	PF00137(ATP synthase subunit C)
TGGT1_265120	0.00127013	5.47758e-05	GO:0005576(CC:extracellular region);GO:0016021(CC:integral component of membrane);GO:0020002(CC:host cell plasma membrane)			PlasmaMembrane;Mitochondrial

## Sheet: 50 DFO vs N
Protein	DFO50/N	t test p value	GO annotations	KO(Name)	Pathways	Subcellular localization	Domain
TGGT1_259020	4766.6	0.000425345					PF00011(Hsp20/alpha crystallin family)
TGGT1_207210	2051.31	0.0103981				Cytoplasmic;Mitochondrial;Nuclear
TGGT1_280570	651.671	0.0362692	GO:0016021(CC:integral component of membrane)			Mitochondrial
TGGT1_207160	165.637	0.00940104	GO:0016021(CC:integral component of membrane)			Extracellular	PF04092(SRS domain)
TGGT1_291040	129.157	0.000294693	GO:0019752(BP:carboxylic acid metabolic process);GO:0005975(BP:carbohydrate metabolic process);GO:0055114(BP:oxidation-reduction process);GO:0004459(MF:L-lactate dehydrogenase activity);GO:0030060(MF:L-malate dehydrogenase activity)			Cytoplasmic	PF02866(lactate/malate dehydrogenase, alpha/beta C-terminal domain);PF00056(lactate/malate dehydrogenase, NAD binding domain)
TGGT1_216140	93.6589	3.30771e-05	GO:0008889(MF:glycerophosphodiester phosphodiesterase activity)			Cytoplasmic	PF12796(Ankyrin repeats (3 copies));PF13181(Tetratricopeptide repeat)
TGGT1_321470	85.87	0.00129142	GO:0016021(CC:integral component of membrane)	K14143(SAG)		Extracellular	PF04092(SRS domain)
TGGT1_411220	85.3686	9.05496e-05	GO:0016020(CC:membrane)			Nuclear
TGGT1_243680	49.5778	0.000195751	GO:0009089(BP:lysine biosynthetic process via diaminopimelate);GO:0055114(BP:oxidation-reduction process);GO:0008839(MF:4-hydroxy-tetrahydrodipicolinate reductase)	K00215(dapB)	ko00261(Monobactam biosynthesis);ko00300(Lysine biosynthesis)	Cytoplasmic;Mitochondrial	PF05173(Dihydrodipicolinate reductase, C-terminus);PF01113(Dihydrodipicolinate reductase, N-terminus)
TGGT1_301210	48.2572	0.0448441	GO:0055114(BP:oxidation-reduction process);GO:0016021(CC:integral component of membrane);GO:0008750(MF:NAD(P)+ transhydrogenase (AB-specific) activity);GO:0050661(MF:NADP binding)	K00322(sthA)	ko00760(Nicotinate and nicotinamide metabolism)	PlasmaMembrane	PF02233(NAD(P) transhydrogenase beta subunit);PF01262(Alanine dehydrogenase/PNT, C-terminal domain);PF12769(4TM region of pyridine nucleotide transhydrogenase, mitoch);PF05222(Alanine dehydrogenase/PNT, N-terminal domain)
TGGT1_308093	37.7986	0.00330384	GO:0006468(BP:protein phosphorylation);GO:0004672(MF:protein kinase activity);GO:0005524(MF:ATP binding)			PlasmaMembrane;Mitochondrial	PF14531(Kinase-like)
TGGT1_225350	35.384	0.000397878	GO:0016021(CC:integral component of membrane)			PlasmaMembrane
TGGT1_207150	34.5074	1.25252e-06	GO:0016021(CC:integral component of membrane)			Extracellular	PF04092(SRS domain)
TGGT1_356400	16.5037	0.00113283	GO:0006468(BP:protein phosphorylation);GO:0005524(MF:ATP binding);GO:0004691(MF:cAMP-dependent protein kinase activity)
TGGT1_261650	15.6859	0.00745361				Nuclear
TGGT1_281400	13.9135	0.000591902	GO:0061615(BP:glycolytic process through fructose-6-phosphate);GO:0046835(BP:carbohydrate phosphorylation);GO:0003872(MF:6-phosphofructokinase activity);GO:0047334(MF:diphosphate-fructose-6-phosphate 1-phosphotransferase activity)			Nuclear	PF00365(Phosphofructokinase)
TGGT1_210095	12.118	9.93514e-07	GO:0006468(BP:protein phosphorylation);GO:0004672(MF:protein kinase activity);GO:0005524(MF:ATP binding)			Nuclear
TGGT1_268790	11.7507	0.000230073
TGGT1_294400	9.86276	4.28325e-05	GO:0016021(CC:integral component of membrane)			PlasmaMembrane;Nuclear	PF03805(Cytoadherence-linked asexual protein)
TGGT1_209985	9.58417	8.94295e-06	GO:0006468(BP:protein phosphorylation);GO:0005524(MF:ATP binding);GO:0004691(MF:cAMP-dependent protein kinase activity)			Mitochondrial;Nuclear	PF14531(Kinase-like)
TGGT1_222110	8.79929	0.000617959				Cytoplasmic	PF09409(PUB domain)
TGGT1_411350	8.22879	0.000236285	GO:0006468(BP:protein phosphorylation);GO:0004672(MF:protein kinase activity);GO:0005524(MF:ATP binding)			Nuclear	PF14531(Kinase-like)
TGGT1_224520	7.34355	0.0275309				Cytoplasmic	PF12314(Inner membrane complex protein)
TGGT1_236010	7.23654	0.00011218	GO:0055114(BP:oxidation-reduction process);GO:0030328(BP:prenylcysteine catabolic process);GO:0001735(MF:prenylcysteine oxidase activity)	K05906(PCYOX1)	ko00900(Terpenoid backbone biosynthesis)	Mitochondrial	PF13450(NAD(P)-binding Rossmann-like domain);PF07156(Prenylcysteine lyase)
TGGT1_201840	7.08515	0.000290938	GO:0006508(BP:proteolysis);GO:0016021(CC:integral component of membrane);GO:0004190(MF:aspartic-type endopeptidase activity)	K06007			PF00026(Eukaryotic aspartyl protease)
TGGT1_297850	6.65858	0.0117155	GO:0008152(BP:metabolic process);GO:0052654(MF:L-leucine transaminase activity);GO:0052655(MF:L-valine transaminase activity);GO:0052656(MF:L-isoleucine transaminase activity)	K00826(E2.6.1.42)	ko01240(Biosynthesis of cofactors);ko00290(Valine, leucine and isoleucine biosynthesis);ko00770(Pantothenate and CoA biosynthesis);ko00270(Cysteine and methionine metabolism);ko00280(Valine, leucine and isoleucine degradation);ko00966(Glucosinolate biosynthesis)	PlasmaMembrane;Mitochondrial	PF01063(Amino-transferase class IV)
TGGT1_236070	6.35112	0.000265173	GO:0055129(BP:L-proline biosynthetic process);GO:0055114(BP:oxidation-reduction process);GO:0004735(MF:pyrroline-5-carboxylate reductase activity)	K00286(proC)	ko00330(Arginine and proline metabolism)	Mitochondrial	PF14748(Pyrroline-5-carboxylate reductase dimerisation);PF03807(NADP oxidoreductase coenzyme F420-dependent)
TGGT1_213067	5.98996	0.00971995	GO:0016021(CC:integral component of membrane)			Mitochondrial;Nuclear
TGGT1_271070	5.81083	0.000969326	GO:0006508(BP:proteolysis);GO:0008233(MF:peptidase activity)	K18342		Extracellular;Nuclear	PF02338(OTU-like cysteine protease)
TGGT1_318750	5.14353	0.000722425	GO:0009264(BP:deoxyribonucleotide catabolic process);GO:0005737(CC:cytoplasm);GO:0004139(MF:deoxyribose-phosphate aldolase activity)	K01619(deoC)	ko00030(Pentose phosphate pathway)	Cytoplasmic
TGGT1_264660	4.83723	1.256e-07	GO:0016021(CC:integral component of membrane);GO:0016787(MF:hydrolase activity)			Extracellular;Nuclear	PF04092(SRS domain)
TGGT1_230630	4.76195	0.0455508				Mitochondrial;Nuclear
TGGT1_253690	4.70289	0.00033906	GO:0016021(CC:integral component of membrane)			PlasmaMembrane
TGGT1_321480	4.63138	8.99591e-07	GO:0016020(CC:membrane)	K14143(SAG)		Extracellular;Nuclear	PF04092(SRS domain)
TGGT1_257980	4.51102	2.97269e-06	GO:0006412(BP:translation)			Nuclear	PF01765(Ribosome recycling factor)
TGGT1_263210	4.49821	5.94623e-05				Nuclear	PF02809(Ubiquitin interaction motif)
TGGT1_222370	4.48784	4.5064e-06	GO:0016020(CC:membrane)			Nuclear
TGGT1_221480	4.46954	0.000298197	GO:0016021(CC:integral component of membrane)			Nuclear
TGGT1_278390	4.33953	0.000552252	GO:0016021(CC:integral component of membrane)			PlasmaMembrane;Nuclear
TGGT1_295730	4.10813	0.00100318				Cytoplasmic;Nuclear
TGGT1_221310	3.97347	0.00402671	GO:0006508(BP:proteolysis);GO:0008237(MF:metallopeptidase activity);GO:0008270(MF:zinc ion binding);GO:0004177(MF:aminopeptidase activity)	K01256(pepN)	ko00480(Glutathione metabolism)	Nuclear	PF11940(Domain of unknown function (DUF3458) Ig-like fold);PF01433(Peptidase family M1 domain);PF17432(Domain of unknown function (DUF3458_C) ARM repeats)
TGGT1_255670	3.97074	0.000857138	GO:0032259(BP:methylation);GO:0016020(CC:membrane);GO:0008168(MF:methyltransferase activity)	K17803		Cytoplasmic	PF13489(Methyltransferase domain)
TGGT1_271610	3.96461	0.000945022	GO:0006561(BP:proline biosynthetic process);GO:0055114(BP:oxidation-reduction process);GO:0004735(MF:pyrroline-5-carboxylate reductase activity)	K00286(proC)	ko00330(Arginine and proline metabolism)	PlasmaMembrane;Mitochondrial	PF14748(Pyrroline-5-carboxylate reductase dimerisation);PF03807(NADP oxidoreductase coenzyme F420-dependent)
TGGT1_207920	3.94588	0.00663271	GO:0016021(CC:integral component of membrane)			Nuclear
TGGT1_254070	3.93496	0.0164586	GO:0016021(CC:integral component of membrane)			PlasmaMembrane
TGGT1_297460	3.89037	0.00571968	GO:0016021(CC:integral component of membrane)			Mitochondrial
TGGT1_279315	3.88776	2.75836e-05				Nuclear
TGGT1_301150	3.85855	3.88771e-05	GO:0016020(CC:membrane)	K14143(SAG)		Extracellular	PF04092(SRS domain)
TGGT1_269210	3.79799	0.0018966				Nuclear
TGGT1_410610	3.74327	0.018961	GO:0006468(BP:protein phosphorylation);GO:0004672(MF:protein kinase activity);GO:0005524(MF:ATP binding)			Nuclear	PF14531(Kinase-like)
TGGT1_309930	3.72083	0.0122726	GO:0005975(BP:carbohydrate metabolic process);GO:0052692(MF:raffinose alpha-galactosidase activity)	K01204(NAGA)	ko00603(Glycosphingolipid biosynthesis - globo and isoglobo series);ko04142(Lysosome)	Cytoplasmic	PF16499(Alpha galactosidase A);PF17450(Alpha galactosidase A C-terminal beta sandwich domain)
TGGT1_297900	3.71456	0.0041271				Mitochondrial
TGGT1_215910	3.70306	4.92119e-05				Nuclear
TGGT1_318390	3.68148	0.00409406				Nuclear
TGGT1_225230	3.67758	0.000501696				Nuclear
TGGT1_263270	3.66537	6.29256e-05	GO:0006629(BP:lipid metabolic process);GO:0016021(CC:integral component of membrane);GO:0008889(MF:glycerophosphodiester phosphodiesterase activity)			PlasmaMembrane	PF03009(Glycerophosphoryl diester phosphodiesterase family)
TGGT1_226470	3.6167	2.8659e-05				Nuclear
TGGT1_320170	3.52544	0.00270912	GO:0016020(CC:membrane)	K14143(SAG)		Extracellular;Nuclear	PF04092(SRS domain)
TGGT1_248180	3.50933	0.000359636	GO:0055114(BP:oxidation-reduction process);GO:0016491(MF:oxidoreductase activity);GO:0010181(MF:FMN binding)
TGGT1_253810	3.49856	0.0169478				Nuclear
TGGT1_278365	3.44755	0.0273858				Extracellular;Nuclear
TGGT1_205625	3.44234	0.0062317	GO:0016021(CC:integral component of membrane)			PlasmaMembrane;Nuclear
TGGT1_267160	3.35157	0.000269046	GO:0016020(CC:membrane)	K14143(SAG)		Extracellular	PF04092(SRS domain)
TGGT1_202300	3.33628	0.000444807	GO:0009204(BP:deoxyribonucleoside triphosphate catabolic process);GO:0009117(BP:nucleotide metabolic process);GO:0005737(CC:cytoplasm);GO:0046872(MF:metal ion binding);GO:0047429(MF:nucleoside-triphosphate diphosphatase activity);GO:0000166(MF:nucleotide binding)	K01519(rdgB)	ko00983(Drug metabolism - other enzymes);ko00230(Purine metabolism);ko01232(Nucleotide metabolism)	Cytoplasmic	PF01725(Ham1 family)
TGGT1_215900	3.3347	8.38706e-05				Nuclear
TGGT1_270240	3.33439	3.18598e-06				Cytoplasmic
TGGT1_215775	3.29626	0.00010912	GO:0006468(BP:protein phosphorylation);GO:0004672(MF:protein kinase activity);GO:0005524(MF:ATP binding)	K14148(ROP2)		Mitochondrial	PF14531(Kinase-like)
TGGT1_226520	3.16511	0.0412826				Nuclear
TGGT1_273110	3.14208	2.88034e-06	GO:0016021(CC:integral component of membrane)	K14143(SAG)		Extracellular	PF04092(SRS domain)
TGGT1_278540	3.13739	0.044507				Mitochondrial
TGGT1_214190	3.11802	2.00973e-05	GO:0016020(CC:membrane)			Extracellular	PF04092(SRS domain)
TGGT1_248840	3.11152	0.00707304	GO:0055085(BP:transmembrane transport);GO:0016021(CC:integral component of membrane)			PlasmaMembrane	PF07690(Major Facilitator Superfamily)
TGGT1_215550	3.06724	0.0255064	GO:0090305(BP:nucleic acid phosphodiester bond hydrolysis);GO:0006259(BP:DNA metabolic process);GO:0045145(MF:single-stranded DNA 5'-3' exodeoxyribonuclease activity)			Nuclear	PF09810(Exonuclease V - a 5' deoxyribonuclease)
TGGT1_318525	3.04271	1.70288e-05				Nuclear
TGGT1_301400	3.04013	0.00199689	GO:0046872(MF:metal ion binding)			Nuclear
TGGT1_363940	3.01697	0.000443527	GO:0016021(CC:integral component of membrane)			Nuclear
TGGT1_216170	2.98111	0.0275312	GO:0031071(MF:cysteine desulfurase activity)	K11717(sufS)	ko00450(Selenocompound metabolism)	PlasmaMembrane	PF00266(Aminotransferase class-V)
TGGT1_247530	2.94773	0.000400538	GO:0016021(CC:integral component of membrane)			Nuclear
TGGT1_278370	2.9136	0.00182905	GO:0016021(CC:integral component of membrane)			Nuclear
TGGT1_292260	2.9048	5.45584e-05	GO:0016020(CC:membrane)	K14143(SAG)		Extracellular	PF04092(SRS domain)
TGGT1_298030	2.90212	0.037309				Mitochondrial;Nuclear	PF03981(Ubiquinol-cytochrome C chaperone)
TGGT1_301160	2.90119	0.00945762	GO:0016020(CC:membrane)	K14143(SAG)			PF04092(SRS domain)
TGGT1_235730	2.90095	0.00383161				Nuclear
TGGT1_255400	2.86546	0.000142717	GO:0016021(CC:integral component of membrane)			Nuclear	PF07047(Optic atrophy 3 protein (OPA3))
TGGT1_226050	2.84145	0.00178563	GO:0016567(BP:protein ubiquitination);GO:0046872(MF:metal ion binding);GO:0004842(MF:ubiquitin-protein transferase activity)			Nuclear	PF01485(IBR domain, a half RING-finger domain)
TGGT1_207140	2.83565	3.77417e-06	GO:0016020(CC:membrane)			Extracellular	PF04092(SRS domain)
TGGT1_320190	2.82551	0.000238738	GO:0016020(CC:membrane)	K14143(SAG)		Extracellular	PF04092(SRS domain)
TGGT1_249710	2.82267	0.0255638				Nuclear
TGGT1_240440	2.80813	0.00710598	GO:0016021(CC:integral component of membrane)			PlasmaMembrane;Nuclear
TGGT1_281930	2.80474	0.000642878	GO:0016020(CC:membrane)			Extracellular	PF04092(SRS domain)
TGGT1_285700	2.78708	0.0185974	GO:0006511(BP:ubiquitin-dependent protein catabolic process)			Nuclear	PF03152(Ubiquitin fusion degradation protein UFD1)
TGGT1_275460	2.77983	0.00162887	GO:0016021(CC:integral component of membrane)			Nuclear
TGGT1_314450	2.76496	0.000261452				Nuclear
TGGT1_229150	2.76029	0.0454818	GO:0055085(BP:transmembrane transport);GO:0016021(CC:integral component of membrane)			PlasmaMembrane	PF07690(Major Facilitator Superfamily)
TGGT1_214760	2.74818	0.000323776	GO:0055114(BP:oxidation-reduction process);GO:0051287(MF:NAD binding);GO:0030267(MF:glyoxylate reductase (NADP) activity)			Cytoplasmic	PF02826(D-isomer specific 2-hydroxyacid dehydrogenase, NAD binding domain)
TGGT1_310400	2.68934	3.19939e-05	GO:0008466(MF:glycogenin glucosyltransferase activity)	K00750(GYG1)	ko00500(Starch and sucrose metabolism)	Cytoplasmic	PF01501(Glycosyl transferase family 8)
TGGT1_311100	2.67575	5.69961e-05	GO:0046872(MF:metal ion binding)			Nuclear
TGGT1_293810	2.65991	0.000246744	GO:0008152(BP:metabolic process);GO:0008807(MF:carboxyvinyl-carboxyphosphonate phosphorylmutase activity);GO:0046421(MF:methylisocitrate lyase activity)	K03417(prpB)	ko00640(Propanoate metabolism)		PF13714(Phosphoenolpyruvate phosphomutase)
TGGT1_206680	2.64192	8.30116e-05				Extracellular;Nuclear
TGGT1_232510	2.63505	0.00300818	GO:0008270(MF:zinc ion binding)			Nuclear	PF13639(Ring finger domain);PF07576(BRCA1-associated protein 2)
TGGT1_255680	2.63314	0.00461824	GO:0006450(BP:regulation of translational fidelity);GO:0016874(MF:ligase activity);GO:0002161(MF:aminoacyl-tRNA editing activity)			Nuclear	PF04073(Aminoacyl-tRNA editing domain)
TGGT1_311010	2.62399	0.00334324				Nuclear
TGGT1_273640	2.60469	0.00822382				Nuclear
TGGT1_283780	2.60361	1.82078e-05	GO:0006094(BP:gluconeogenesis);GO:0006096(BP:glycolytic process);GO:0016021(CC:integral component of membrane);GO:0004347(MF:glucose-6-phosphate isomerase activity)	K01810(GPI)	ko00030(Pentose phosphate pathway);ko01250(Biosynthesis of nucleotide sugars);ko00010(Glycolysis / Gluconeogenesis);ko00520(Amino sugar and nucleotide sugar metabolism);ko00500(Starch and sucrose metabolism)	Cytoplasmic;Mitochondrial	PF00342(Phosphoglucose isomerase)
TGGT1_319650	2.52399	2.06828e-05	GO:0009022(MF:tRNA nucleotidyltransferase activity)	K12587(MTR3)	ko03018(RNA degradation)	Extracellular	PF01138(3' exoribonuclease family, domain 1)
TGGT1_271990	2.51085	0.0122382				Nuclear
TGGT1_236890	2.50849	0.000624765	GO:0016021(CC:integral component of membrane)			PlasmaMembrane;Mitochondrial
TGGT1_291600	2.48015	0.00084538				Extracellular;Cytoplasmic	PF03227(Gamma interferon inducible lysosomal thiol reductase (GILT))
TGGT1_314910	2.47502	0.000447888	GO:2001070(MF:starch binding)			Cytoplasmic	PF00686(Starch binding domain)
TGGT1_254720	2.45622	8.3488e-05				PlasmaMembrane;Nuclear
TGGT1_269410	2.43401	0.0400723				Mitochondrial;Nuclear
TGGT1_225790	2.43023	8.22277e-05		K17609		Mitochondrial	PF13905(Thioredoxin-like)
TGGT1_263130	2.42751	1.53758e-06	GO:0050440(MF:2-methylcitrate synthase activity)	K01659(prpC)	ko00640(Propanoate metabolism)	Mitochondrial	PF00285(Citrate synthase, C-terminal domain)
TGGT1_257990	2.39708	2.22048e-06	GO:0006508(BP:proteolysis);GO:0005524(MF:ATP binding);GO:0008233(MF:peptidase activity)	K03695(clpB)		Cytoplasmic	PF07724(AAA domain (Cdc48 subfamily));PF10431(C-terminal, D2-small domain, of ClpB protein);PF02861(Clp amino terminal domain, pathogenicity island component);PF00004(ATPase family associated with various cellular activities (AAA))
TGGT1_310170	2.38137	7.35747e-05				Nuclear
TGGT1_247290	2.3719	0.0114145	GO:0016021(CC:integral component of membrane)			Nuclear
TGGT1_234990	2.3707	7.61736e-05				Nuclear
TGGT1_278890	2.35052	0.002746	GO:0006891(BP:intra-Golgi vesicle-mediated transport);GO:0030173(CC:integral component of Golgi membrane)			Nuclear	PF08172(CASP C terminal)
TGGT1_318600	2.34292	1.61965e-05	GO:0004632(MF:phosphopantothenate--cysteine ligase activity)	K01922(PPCS)	ko01240(Biosynthesis of cofactors);ko00770(Pantothenate and CoA biosynthesis)	Nuclear	PF04127(DNA / pantothenate metabolism flavoprotein)
TGGT1_226420	2.33084	0.00133408	GO:0006508(BP:proteolysis);GO:0004222(MF:metalloendopeptidase activity)			Cytoplasmic;Mitochondrial	PF01432(Peptidase family M3);PF08439(Oligopeptidase F)
TGGT1_315410	2.32972	5.71182e-06	GO:0016020(CC:membrane)			Extracellular	PF04092(SRS domain)
TGGT1_202620	2.30738	6.49047e-05	GO:0016021(CC:integral component of membrane)			Nuclear
TGGT1_244580	2.30415	0.000210544	GO:0005840(CC:ribosome);GO:0016021(CC:integral component of membrane);GO:0003723(MF:RNA binding)			Nuclear	PF00687(Ribosomal protein L1p/L10e family)
TGGT1_286070	2.29975	0.000657315		K18178(COA5)		Nuclear	PF10203(Cytochrome c oxidase assembly protein PET191)
TGGT1_260030	2.28804	0.0265188	GO:0006468(BP:protein phosphorylation);GO:0005524(MF:ATP binding);GO:0004674(MF:protein serine/threonine kinase activity)			Nuclear	PF00069(Protein kinase domain)
TGGT1_301430	2.27751	0.0308023	GO:0005737(CC:cytoplasm)	K06287(yhdE)	ko01232(Nucleotide metabolism);ko00240(Pyrimidine metabolism)	Nuclear	PF02545(Maf-like protein)
TGGT1_276220	2.26954	0.00181153				Nuclear
TGGT1_215680	2.25949	0.000403157	GO:0016020(CC:membrane)			Extracellular	PF04092(SRS domain)
TGGT1_320610	2.24851	0.000575131				Nuclear	PF03399(SAC3/GANP family)
TGGT1_219120	2.24658	5.14417e-06	GO:0046872(MF:metal ion binding)			Nuclear	PF00642(Zinc finger C-x8-C-x5-C-x3-H type (and similar))
TGGT1_309790	2.24474	0.00436012				Cytoplasmic;Mitochondrial;Nuclear
TGGT1_291800	2.2384	0.0254862	GO:0007264(BP:small GTPase mediated signal transduction);GO:0005622(CC:intracellular);GO:0005525(MF:GTP binding)	K07942		Cytoplasmic	PF00025(ADP-ribosylation factor family)
TGGT1_320230	2.23757	0.000469995	GO:0016020(CC:membrane)	K14143(SAG)		Extracellular;Nuclear	PF04092(SRS domain)
TGGT1_316700	2.23303	0.000772445	GO:0006222(BP:UMP biosynthetic process);GO:0016310(BP:phosphorylation);GO:0004849(MF:uridine kinase activity)			Extracellular;Nuclear
TGGT1_260450	2.22794	0.0189958	GO:0003676(MF:nucleic acid binding);GO:0005524(MF:ATP binding);GO:0004386(MF:helicase activity)			Nuclear	PF00270(DEAD/DEAH box helicase);PF00271(Helicase conserved C-terminal domain)
TGGT1_214320	2.22575	0.000574028	GO:0055085(BP:transmembrane transport);GO:0008643(BP:carbohydrate transport);GO:0016021(CC:integral component of membrane);GO:0022891(NA:NA)			PlasmaMembrane	PF00083(Sugar (and other) transporter)
TGGT1_293220	2.21894	0.00780999	GO:0016021(CC:integral component of membrane);GO:0008270(MF:zinc ion binding)			Nuclear	PF01529(DHHC palmitoyltransferase)
TGGT1_293470	2.21665	6.27749e-07				Cytoplasmic
TGGT1_310210	2.21403	0.019431	GO:0016021(CC:integral component of membrane)			PlasmaMembrane
TGGT1_307020	2.21347	0.013508				Nuclear
TGGT1_249800	2.21063	0.000198242				PlasmaMembrane;Nuclear
TGGT1_227350	2.20654	0.00109393	GO:0016021(CC:integral component of membrane)			PlasmaMembrane;Nuclear	PF02460(Patched family)
TGGT1_272280	2.20333	0.00128214	GO:0006470(BP:protein dephosphorylation);GO:0046872(MF:metal ion binding);GO:0004722(MF:protein serine/threonine phosphatase activity)			Nuclear	PF00481(Protein phosphatase 2C)
TGGT1_226072	2.2	3.38877e-05	GO:0004767(MF:sphingomyelin phosphodiesterase activity)			Nuclear	PF00149(Calcineurin-like phosphoesterase)
TGGT1_310100	2.19795	0.00535181	GO:0006506(BP:GPI anchor biosynthetic process);GO:0016021(CC:integral component of membrane);GO:0016758(MF:transferase activity, transferring hexosyl groups)	K05284(PIGM)	ko00563(Glycosylphosphatidylinositol (GPI)-anchor biosynthesis)	PlasmaMembrane	PF05007(Mannosyltransferase (PIG-M))
TGGT1_316470	2.19745	0.0179566				Nuclear
TGGT1_267050	2.19729	4.16912e-06	GO:0016787(MF:hydrolase activity)			Cytoplasmic	PF12146(Serine aminopeptidase, S33)
TGGT1_263280	2.19713	4.25231e-05	GO:0016021(CC:integral component of membrane)			Nuclear
TGGT1_265190	2.19411	0.00849968	GO:0006508(BP:proteolysis);GO:0008234(MF:cysteine-type peptidase activity)			Nuclear	PF02902(Ulp1 protease family, C-terminal catalytic domain)
TGGT1_225540	2.19231	0.000764254				Nuclear
TGGT1_366480	2.18829	0.0437181	GO:0061615(BP:glycolytic process through fructose-6-phosphate);GO:0046835(BP:carbohydrate phosphorylation);GO:0003872(MF:6-phosphofructokinase activity);GO:0047334(MF:diphosphate-fructose-6-phosphate 1-phosphotransferase activity)			Nuclear
TGGT1_260310	2.18056	1.20507e-05	GO:0042908(BP:xenobiotic transport);GO:0006855(BP:drug transmembrane transport);GO:0016021(CC:integral component of membrane);GO:0008559(MF:xenobiotic transmembrane transporting ATPase activity);GO:0005524(MF:ATP binding)	K05658(ABCB1)	;;;ko02010(ABC transporters)	PlasmaMembrane	PF00005(ABC transporter);PF00664(ABC transporter transmembrane region)
TGGT1_318590	2.17897	0.003293	GO:0005524(MF:ATP binding)			Nuclear	PF10609(NUBPL iron-transfer P-loop NTPase);PF01883(Iron-sulfur cluster assembly protein);PF06155(Protein of unknown function (DUF971))
TGGT1_255330	2.17395	2.24668e-07	GO:0016021(CC:integral component of membrane)			Extracellular
TGGT1_208450	2.16881	0.000196417	GO:0006508(BP:proteolysis);GO:0008233(MF:peptidase activity)			Extracellular	PF07648(Kazal-type serine protease inhibitor domain);PF00050(Kazal-type serine protease inhibitor domain)
TGGT1_205160	2.16733	0.0192398	GO:0016021(CC:integral component of membrane)			Nuclear
TGGT1_271030	2.16304	0.00139889	GO:0006355(BP:regulation of transcription, DNA-templated);GO:0003700(MF:DNA-binding transcription factor activity)			Nuclear	PF00847(AP2 domain)
TGGT1_270800	2.16273	0.00051047	GO:0016021(CC:integral component of membrane)			PlasmaMembrane;Nuclear	PF10507(Transmembrane protein 65);PF01590(GAF domain)
TGGT1_229930	2.15762	0.000291828				Cytoplasmic;Nuclear	PF05517(p25-alpha)
TGGT1_289350	2.15351	0.00116983	GO:0015748(BP:organophosphate ester transport);GO:0015716(BP:organic phosphonate transport);GO:0016021(CC:integral component of membrane);GO:0015416(MF:ATPase-coupled organic phosphonate transmembrane transporter activity);GO:0005524(MF:ATP binding)	K05681(ABCG2)	;;ko02010(ABC transporters)	PlasmaMembrane	PF01061(ABC-2 type transporter);PF00005(ABC transporter)
TGGT1_240700	2.14086	0.036607		K04523(UBQLN)	ko04141(Protein processing in endoplasmic reticulum);	Nuclear	PF00627(UBA/TS-N domain);PF00240(Ubiquitin family)
TGGT1_267740	2.13236	0.0102781	GO:0016021(CC:integral component of membrane)			Nuclear
TGGT1_277970	2.12483	2.45757e-05	GO:0097502(BP:mannosylation);GO:0004582(MF:dolichyl-phosphate beta-D-mannosyltransferase activity)	K00721(DPM1)	ko00510(N-Glycan biosynthesis)	Cytoplasmic	PF00535(Glycosyl transferase family 2)
TGGT1_209200	2.12122	0.015624				Nuclear
TGGT1_248260	2.11995	0.016187	GO:0016021(CC:integral component of membrane)			Extracellular;PlasmaMembrane
TGGT1_253420	2.11267	0.0175827	GO:0016021(CC:integral component of membrane)	K09660		PlasmaMembrane	PF04193(PQ loop repeat)
TGGT1_237500	2.10645	0.0452454	GO:0006470(BP:protein dephosphorylation);GO:0046872(MF:metal ion binding);GO:0004722(MF:protein serine/threonine phosphatase activity)	K01090		Nuclear	PF00481(Protein phosphatase 2C)
TGGT1_275440	2.10369	0.000196858	GO:0016021(CC:integral component of membrane);GO:0030133(CC:transport vesicle);GO:0020005(CC:symbiont-containing vacuole membrane)			Vacuole	PF05084(Granule antigen protein (GRA6))
TGGT1_311880	2.09327	0.000166706				Nuclear
TGGT1_231960	2.09202	0.0103246				Nuclear
TGGT1_209800	2.09135	7.14226e-05	GO:0006810(BP:transport);GO:0016021(CC:integral component of membrane);GO:0005215(MF:transporter activity)			PlasmaMembrane	PF01226(Formate/nitrite transporter)
TGGT1_305930	2.09132	0.000581385				Extracellular;Nuclear
TGGT1_294200	2.08803	3.65831e-05	GO:0006006(BP:glucose metabolic process);GO:0006098(BP:pentose-phosphate shunt);GO:0055114(BP:oxidation-reduction process);GO:0050661(MF:NADP binding);GO:0004345(MF:glucose-6-phosphate dehydrogenase activity)	K00036(G6PD)	;;ko00030(Pentose phosphate pathway);ko00480(Glutathione metabolism)	PlasmaMembrane	PF00479(Glucose-6-phosphate dehydrogenase, NAD binding domain);PF02781(Glucose-6-phosphate dehydrogenase, C-terminal domain)
TGGT1_251490	2.07804	0.000132125				Nuclear	PF02586(SOS response associated peptidase (SRAP))
TGGT1_285520	2.07725	0.000396122	GO:0009452(BP:7-methylguanosine RNA capping);GO:0001510(BP:RNA methylation);GO:0008168(MF:methyltransferase activity)			Nuclear	PF09445(RNA cap guanine-N2 methyltransferase)
TGGT1_241890	2.07643	0.00136313				Extracellular
TGGT1_318560	2.07513	0.0041244	GO:0006468(BP:protein phosphorylation);GO:0004740(MF:pyruvate dehydrogenase (acetyl-transferring) kinase activity)	K00905		Mitochondrial	PF02518(Histidine kinase-, DNA gyrase B-, and HSP90-like ATPase);PF10436(Mitochondrial branched-chain alpha-ketoacid dehydrogenase kinase)
TGGT1_236530	2.06285	0.0225392		K17822		Cytoplasmic	PF14555(UBA-like domain);PF03556(Cullin binding)
TGGT1_207710	2.06221	0.00393913	GO:0008654(BP:phospholipid biosynthetic process);GO:0016021(CC:integral component of membrane);GO:0003881(MF:CDP-diacylglycerol-inositol 3-phosphatidyltransferase activity)	K00999(CDIPT)	ko04070(Phosphatidylinositol signaling system);ko00564(Glycerophospholipid metabolism);ko00562(Inositol phosphate metabolism)	PlasmaMembrane	PF01066(CDP-alcohol phosphatidyltransferase)
TGGT1_309580	2.05854	0.049612	GO:0055085(BP:transmembrane transport);GO:0016021(CC:integral component of membrane)			PlasmaMembrane	PF07690(Major Facilitator Superfamily)
TGGT1_246590	2.05295	0.000871541				Extracellular
TGGT1_219682	2.04792	0.00104104	GO:0006468(BP:protein phosphorylation);GO:0004740(MF:pyruvate dehydrogenase (acetyl-transferring) kinase activity)	K00905		Nuclear	PF10436(Mitochondrial branched-chain alpha-ketoacid dehydrogenase kinase)
TGGT1_260010	2.04318	0.00444112	GO:0008080(MF:N-acetyltransferase activity)			Nuclear	PF00583(Acetyltransferase (GNAT) family)
TGGT1_214800	2.03455	0.000304253				Nuclear
TGGT1_312600	2.03417	8.07147e-06				Cytoplasmic;Mitochondrial	PF00011(Hsp20/alpha crystallin family)
TGGT1_318580	2.03381	0.000574293	GO:0005975(BP:carbohydrate metabolic process);GO:0016310(BP:phosphorylation);GO:0047933(MF:glucose-1,6-bisphosphate synthase activity);GO:0000287(MF:magnesium ion binding);GO:0004614(MF:phosphoglucomutase activity)	K01835(pgm)	ko01250(Biosynthesis of nucleotide sugars);ko00052(Galactose metabolism);ko00230(Purine metabolism);ko00500(Starch and sucrose metabolism);ko00521(Streptomycin biosynthesis);ko00030(Pentose phosphate pathway);ko00520(Amino sugar and nucleotide sugar metabolism);ko00010(Glycolysis / Gluconeogenesis)	Cytoplasmic	PF02880(Phosphoglucomutase/phosphomannomutase, alpha/beta/alpha domain III);PF02878(Phosphoglucomutase/phosphomannomutase, alpha/beta/alpha domain I);PF02879(Phosphoglucomutase/phosphomannomutase, alpha/beta/alpha domain II);PF00408(Phosphoglucomutase/phosphomannomutase, C-terminal domain)
TGGT1_297150	2.02949	0.00381113	GO:0034968(BP:histone lysine methylation);GO:0018024(MF:histone-lysine N-methyltransferase activity)			Nuclear	PF02493(MORN repeat)
TGGT1_274090	2.02761	0.0269133	GO:0015031(BP:protein transport);GO:0005739(CC:mitochondrion);GO:0046872(MF:metal ion binding)			Extracellular;Mitochondrial;Nuclear	PF02953(Tim10/DDP family zinc finger)
TGGT1_256060	2.02071	5.47691e-05	GO:0006334(BP:nucleosome assembly);GO:0005634(CC:nucleus)	K11279		Nuclear	PF00956(Nucleosome assembly protein (NAP))
TGGT1_236280	2.0176	0.000128109				Nuclear
TGGT1_282090	2.01603	0.0462722	GO:0016021(CC:integral component of membrane)			Nuclear
TGGT1_243430	2.01546	0.00504704	GO:0006508(BP:proteolysis);GO:0008233(MF:peptidase activity)			Nuclear	PF02338(OTU-like cysteine protease)
TGGT1_247380	2.01414	0.0163076	GO:0016021(CC:integral component of membrane)			Nuclear	PF03381(LEM3 (ligand-effect modulator 3) family / CDC50 family)
TGGT1_269970	2.01157	0.00771953	GO:0016021(CC:integral component of membrane)			Nuclear
TGGT1_230190	2.00925	0.00477423				Nuclear
TGGT1_201770	2.0066	0.00886528	GO:0006511(BP:ubiquitin-dependent protein catabolic process);GO:0031625(MF:ubiquitin protein ligase binding)	K03869(CUL3)	ko04340(Hedgehog signaling pathway);ko04120(Ubiquitin mediated proteolysis);ko04341(Hedgehog signaling pathway - fly)	Nuclear	PF10557(Cullin protein neddylation domain);PF00888(Cullin family)
TGGT1_320015	2.00328	0.0116675				Extracellular;Nuclear
TGGT1_305510	0.499183	3.3754e-05				Extracellular;Mitochondrial
TGGT1_212410	0.499165	0.00338878	GO:0016021(CC:integral component of membrane)			Cytoplasmic;Nuclear
TGGT1_217000	0.496657	0.00318179				Nuclear
TGGT1_242030	0.496208	0.033423				Nuclear
TGGT1_312570	0.493289	0.0141187	GO:0000165(BP:MAPK cascade);GO:0005622(CC:intracellular);GO:0050321(MF:tau-protein kinase activity);GO:0004707(MF:MAP kinase activity);GO:0005524(MF:ATP binding)			Nuclear	PF00069(Protein kinase domain)
TGGT1_260550	0.492555	0.0216572	GO:0008080(MF:N-acetyltransferase activity)			Nuclear	PF00583(Acetyltransferase (GNAT) family)
TGGT1_276190	0.492157	0.0363666	GO:0008654(BP:phospholipid biosynthetic process);GO:0016021(CC:integral component of membrane);GO:0016780(MF:phosphotransferase activity, for other substituted phosphate groups)	K00993(EPT1)	ko00440(Phosphonate and phosphinate metabolism);ko00565(Ether lipid metabolism);ko00564(Glycerophospholipid metabolism)	PlasmaMembrane	PF01066(CDP-alcohol phosphatidyltransferase)
TGGT1_293770	0.492052	0.000216691	GO:0016998(BP:cell wall macromolecule catabolic process);GO:0006032(BP:chitin catabolic process);GO:0004568(MF:chitinase activity)			Extracellular	PF00182(Chitinase class I)
TGGT1_309980	0.48808	0.0345837	GO:0007018(BP:microtubule-based movement);GO:0030286(CC:dynein complex);GO:0016887(MF:ATPase activity);GO:0005524(MF:ATP binding);GO:0003777(MF:microtubule motor activity)	K10408(DNAH)	;;	Cytoplasmic	PF08385(Dynein heavy chain, N-terminal region 1);PF03028(Dynein heavy chain and region D6 of dynein motor);PF08393(Dynein heavy chain, N-terminal region 2);PF12775(P-loop containing dynein motor region D3);PF12781(ATP-binding dynein motor region D5);PF07728(AAA domain (dynein-related subfamily));PF12774(Hydrolytic ATP binding site of dynein motor region D1);PF12780(P-loop containing dynein motor …
TGGT1_254230	0.487788	0.000233789				Mitochondrial;Nuclear
TGGT1_286240	0.487581	0.00336091					PF13854(Kelch motif);PF13418(Galactose oxidase, central domain);PF01344(Kelch motif);PF00651(BTB/POZ domain)
TGGT1_213060	0.486601	0.0351367	GO:0006508(BP:proteolysis);GO:0016805(MF:dipeptidase activity)			Nuclear	PF00400(WD domain, G-beta repeat)
TGGT1_248390	0.486573	0.000439638	GO:0006412(BP:translation);GO:0015934(CC:large ribosomal subunit);GO:0003735(MF:structural constituent of ribosome)	K02898(RP-L26e)	;ko03010(Ribosome)	Nuclear	PF16906(Ribosomal proteins L26 eukaryotic, L24P archaeal);PF00467(KOW motif)
TGGT1_272770	0.486494	0.00235864		K14798		Nuclear
TGGT1_209170	0.486125	0.0061633				Nuclear
TGGT1_230118	0.485088	0.000940248				Nuclear
TGGT1_293740	0.484182	0.00052319				Cytoplasmic;Nuclear
TGGT1_226020	0.483468	0.00484597	GO:0016021(CC:integral component of membrane)			PlasmaMembrane	PF13347(MFS/sugar transport protein)
TGGT1_278250	0.482786	0.0475876	GO:0016021(CC:integral component of membrane)			Nuclear
TGGT1_275980	0.482516	0.00764116	GO:0006744(BP:ubiquinone biosynthetic process);GO:0031314(CC:extrinsic component of mitochondrial inner membrane)	K18586			PF05019(Coenzyme Q (ubiquinone) biosynthesis protein Coq4)
TGGT1_216130	0.482049	0.000416703	GO:0005524(MF:ATP binding);GO:0016874(MF:ligase activity)	K10573(UBE2A)	ko04120(Ubiquitin mediated proteolysis)	Nuclear	PF00179(Ubiquitin-conjugating enzyme)
TGGT1_225410	0.481282	0.0057183	GO:0000786(CC:nucleosome);GO:0005634(CC:nucleus);GO:0046982(MF:protein heterodimerization activity);GO:0003677(MF:DNA binding)	K11253(H3)	;;;;	Nuclear	PF00125(Core histone H2A/H2B/H3/H4)
TGGT1_217440	0.481033	6.23275e-05	GO:0006355(BP:regulation of transcription, DNA-templated)			Nuclear	PF07818(HCNGP-like protein)
TGGT1_289620	0.480611	5.31957e-05	GO:0006508(BP:proteolysis);GO:0008234(MF:cysteine-type peptidase activity)	K01275(CTSC)	ko04210(Apoptosis);ko04142(Lysosome)	Extracellular	PF00112(Papain family cysteine protease);PF08773(Cathepsin C exclusion domain)
TGGT1_223050	0.480578	0.0081442	GO:0006412(BP:translation);GO:0015935(CC:small ribosomal subunit);GO:0003735(MF:structural constituent of ribosome)	K02969(RP-S20e)	ko03010(Ribosome);	Nuclear	PF00338(Ribosomal protein S10p/S20e)
TGGT1_283710	0.480403	0.0272057	GO:0016310(BP:phosphorylation);GO:0016021(CC:integral component of membrane);GO:0005783(CC:endoplasmic reticulum);GO:0016301(MF:kinase activity);GO:0050291(MF:sphingosine N-acyltransferase activity);GO:0005524(MF:ATP binding)			PlasmaMembrane	PF03798(TLC domain)
TGGT1_295658	0.479335	0.00393803	GO:0008270(MF:zinc ion binding);GO:0016874(MF:ligase activity)			Nuclear	PF02207(Putative zinc finger in N-recognin (UBR box))
TGGT1_282170	0.47845	0.000172599				Nuclear
TGGT1_235690	0.477602	0.00196034				PlasmaMembrane;Nuclear
TGGT1_202840	0.474915	0.0173853	GO:0008270(MF:zinc ion binding)			Nuclear	PF12906(RING-variant domain);PF00498(FHA domain)
TGGT1_205550	0.474177	0.000231209	GO:0006468(BP:protein phosphorylation);GO:0005524(MF:ATP binding);GO:0004691(MF:cAMP-dependent protein kinase activity)			Nuclear	PF00069(Protein kinase domain)
TGGT1_225910	0.474051	0.00721278				Nuclear
TGGT1_216460	0.472787	0.00917567	GO:0016021(CC:integral component of membrane)			PlasmaMembrane;Nuclear
TGGT1_290960	0.47227	0.0122922	GO:0016310(BP:phosphorylation);GO:0051752(MF:phosphoglucan, water dikinase activity);GO:0005524(MF:ATP binding);GO:2001070(MF:starch binding)	K15535		PlasmaMembrane;Nuclear	PF01326(Pyruvate phosphate dikinase, PEP/pyruvate binding domain);PF00686(Starch binding domain)
TGGT1_221510	0.470164	0.000613238				Extracellular;Mitochondrial
TGGT1_205650	0.469023	0.000862802	GO:0006355(BP:regulation of transcription, DNA-templated);GO:0003700(MF:DNA-binding transcription factor activity)			Nuclear	PF00847(AP2 domain);PF14733(AP2-coincident C-terminal)
TGGT1_233200	0.468462	0.00160938	GO:0034227(BP:tRNA thio-modification);GO:0005737(CC:cytoplasm)	K12161(URM1)	ko04122(Sulfur relay system)	Cytoplasmic;Nuclear	PF09138(Urm1 (Ubiquitin related modifier))
TGGT1_242780	0.466129	0.00586935				Nuclear
TGGT1_232500	0.46609	0.00298806				Nuclear
TGGT1_282040	0.463534	0.00662193				Nuclear
TGGT1_285650	0.463248	0.0471115				Nuclear
TGGT1_244130	0.462346	0.00436593				Nuclear
TGGT1_204070	0.460861	0.00436829	GO:0003723(MF:RNA binding)			Nuclear	PF04146(YT521-B-like domain)
TGGT1_239530	0.457625	0.000217394	GO:0004760(MF:serine-pyruvate transaminase activity)	K00830(AGXT)	ko00260(Glycine, serine and threonine metabolism);ko00630(Glyoxylate and dicarboxylate metabolism);ko00680(Methane metabolism);ko04146(Peroxisome);ko00250(Alanine, aspartate and glutamate metabolism)	Cytoplasmic	PF00266(Aminotransferase class-V)
TGGT1_320040	0.457121	0.0180324				Extracellular;Cytoplasmic;Nuclear	PF04968(CHORD)
TGGT1_258380	0.454371	0.00378485	GO:0006414(BP:translational elongation);GO:0005737(CC:cytoplasm);GO:0003746(MF:translation elongation factor activity)	K02356			PF08207(Elongation factor P (EF-P) KOW-like domain);PF01132(Elongation factor P (EF-P) OB domain);PF09285(Elongation factor P, C-terminal)
TGGT1_319860	0.452298	0.00853316	GO:0090305(BP:nucleic acid phosphodiester bond hydrolysis);GO:0006281(BP:DNA repair);GO:0006260(BP:DNA replication);GO:0071897(BP:DNA biosynthetic process);GO:0008622(CC:epsilon DNA polymerase complex);GO:0008270(MF:zinc ion binding);GO:0003887(MF:DNA-directed DNA polymerase activity);GO:0003677(MF:DNA binding);GO:0008408(MF:3'-5' exonuclease activity);GO:0000166(MF:nucleotide binding)			Nuclear	PF00136(DNA polymerase family B);PF08490(Domain of unknown function (DUF1744));PF03104(DNA polymerase family B, exonuclease domain)
TGGT1_260600	0.452042	5.06975e-07	GO:0003723(MF:RNA binding)			Nuclear	PF00806(Pumilio-family RNA binding repeat)
TGGT1_214180	0.451194	0.0148835		K12471(EPN)	ko04144(Endocytosis)	Nuclear	PF01417(ENTH domain)
TGGT1_257770	0.450525	0.00455791	GO:0034968(BP:histone lysine methylation);GO:0005634(CC:nucleus);GO:0018024(MF:histone-lysine N-methyltransferase activity);GO:0008270(MF:zinc ion binding)			Nuclear	PF00856(SET domain)
TGGT1_232650	0.449922	0.00404795	GO:0008270(MF:zinc ion binding)			Nuclear	PF15863(Extended EGL-27 and MTA1 homology domain)
TGGT1_309380	0.448727	0.00226226	GO:0000775(CC:chromosome, centromeric region);GO:0007067(NA:NA)			Cytoplasmic;Nuclear	PF03800(Nuf2 family)
TGGT1_224210	0.448522	0.00196793	GO:0016021(CC:integral component of membrane)			Nuclear
TGGT1_288530	0.448404	0.0025418	GO:0006364(BP:rRNA processing);GO:0032259(BP:methylation);GO:0008757(MF:S-adenosylmethionine-dependent methyltransferase activity);GO:0003723(MF:RNA binding)	K14835		Nuclear	PF01189(16S rRNA methyltransferase RsmB/F);PF17125(N-terminal domain of 16S rRNA methyltransferase RsmF)
TGGT1_278990	0.448134	0.00350221	GO:0006810(BP:transport);GO:0016021(CC:integral component of membrane)	K15102		PlasmaMembrane	PF00153(Mitochondrial carrier protein)
TGGT1_282070	0.447307	0.000960225				Nuclear
TGGT1_220910	0.447191	0.0438738				Nuclear	PF02985(HEAT repeat)
TGGT1_231790	0.443379	0.00292233				Nuclear
TGGT1_203170	0.442599	0.00285745	GO:0003676(MF:nucleic acid binding)				PF16900(Replication protein A OB domain);PF08646(Replication factor-A C terminal domain)
TGGT1_246510	0.440129	0.0170598	GO:0007165(BP:signal transduction);GO:0000159(CC:protein phosphatase type 2A complex);GO:0034047(NA:NA)	K11584(PPP2R5)	ko03015(mRNA surveillance pathway);ko04114(Oocyte meiosis);ko04113(Meiosis - yeast);ko04152(AMPK signaling pathway);;;ko04071(Sphingolipid signaling pathway);ko04151(PI3K-Akt signaling pathway);	Nuclear	PF01603(Protein phosphatase 2A regulatory B subunit (B56 family))
TGGT1_261250	0.43958	0.0427296	GO:0000786(CC:nucleosome);GO:0005634(CC:nucleus);GO:0046982(MF:protein heterodimerization activity);GO:0003677(MF:DNA binding)	K11251(H2A)	;ko04217(Necroptosis);;	Mitochondrial;Nuclear	PF16211(C-terminus of histone H2A);PF00125(Core histone H2A/H2B/H3/H4)
TGGT1_225320	0.438706	0.0448103				Nuclear
TGGT1_214575	0.43856	0.00110412				Nuclear
TGGT1_258790	0.438427	0.000226371	GO:0016567(BP:protein ubiquitination);GO:0008270(MF:zinc ion binding);GO:0004842(MF:ubiquitin-protein transferase activity)			Nuclear	PF00097(Zinc finger, C3HC4 type (RING finger))
TGGT1_261720	0.437643	0.0039005	GO:0030001(BP:metal ion transport);GO:0055085(BP:transmembrane transport);GO:0016021(CC:integral component of membrane);GO:0046873(MF:metal ion transmembrane transporter activity)	K14709(SLC39A1_2_3)	;	PlasmaMembrane	PF02535(ZIP Zinc transporter)
TGGT1_241850	0.436752	0.00152372				Nuclear
TGGT1_315590	0.436111	0.000100439				Nuclear	PF01661(Macro domain);PF13716(Divergent CRAL/TRIO domain)
TGGT1_215710	0.434672	0.0194155				Nuclear
TGGT1_278130	0.430634	0.00942372				Nuclear
TGGT1_270900	0.429231	0.0108026	GO:0005524(MF:ATP binding)	K11269		Nuclear	PF00004(ATPase family associated with various cellular activities (AAA))
TGGT1_201860	0.428956	0.0360059	GO:0016021(CC:integral component of membrane)			Extracellular
TGGT1_260420	0.427786	0.0406592		K11547		Nuclear	PF03801(HEC/Ndc80p family)
TGGT1_251410	0.422508	0.00635244	GO:0016021(CC:integral component of membrane)			Nuclear	PF15044(Mitochondrial function, CLU-N-term);PF12807(Translation initiation factor eIF3 subunit 135)
TGGT1_312500	0.419935	0.0230478				Nuclear	PF12341(Minichromosome loss protein, Mcl1, middle region)
TGGT1_200290	0.41844	0.0109688	GO:0006508(BP:proteolysis);GO:0016021(CC:integral component of membrane);GO:0031410(CC:cytoplasmic vesicle);GO:0033163(CC:microneme membrane);GO:0004252(MF:serine-type endopeptidase activity)			PlasmaMembrane	PF01694(Rhomboid family)
TGGT1_278040	0.416396	0.00536848	GO:0003676(MF:nucleic acid binding)			Nuclear	PF01585(G-patch domain)
TGGT1_211300	0.412482	0.000241383				Extracellular;Nuclear	PF01906(Putative heavy-metal-binding)
TGGT1_238110	0.411428	0.00790904	GO:0006260(BP:DNA replication);GO:0006310(BP:DNA recombination);GO:0006281(BP:DNA repair);GO:0005634(CC:nucleus);GO:0003677(MF:DNA binding)	K10740(RPA3)	ko03460(Fanconi anemia pathway);ko03420(Nucleotide excision repair);ko03030(DNA replication);ko03440(Homologous recombination);ko03430(Mismatch repair)	Extracellular	PF08661(Replication factor A protein 3)
TGGT1_262710	0.409946	0.000238791	GO:0035434(BP:copper ion transmembrane transport);GO:0016021(CC:integral component of membrane);GO:0005375(MF:copper ion transmembrane transporter activity)	K14686(SLC31A1)	;	Nuclear	PF04145(Ctr copper transporter family)
TGGT1_209430	0.409742	0.0203634	GO:0005840(CC:ribosome);GO:0019013(CC:viral nucleocapsid);GO:0019843(MF:rRNA binding)	K14560(IMP3)	ko03008(Ribosome biogenesis in eukaryotes)	Nuclear	PF00163(Ribosomal protein S4/S9 N-terminal domain);PF01479(S4 domain)
TGGT1_285850	0.407496	0.0415502	GO:0006457(BP:protein folding);GO:0000413(BP:protein peptidyl-prolyl isomerization);GO:0003755(MF:peptidyl-prolyl cis-trans isomerase activity)	K14826		Nuclear	PF00254(FKBP-type peptidyl-prolyl cis-trans isomerase)
TGGT1_312160	0.407183	0.00109364				Extracellular
TGGT1_225730	0.407003	0.0222586				Mitochondrial
TGGT1_306490	0.401718	0.0143971				Nuclear
TGGT1_229290	0.401572	0.0208845				Nuclear	PF13422(Domain of unknown function (DUF4110));PF13418(Galactose oxidase, central domain);PF13854(Kelch motif);PF13964(Kelch motif)
TGGT1_306390	0.40138	0.000847626	GO:1902600(BP:proton transmembrane transport);GO:0005739(CC:mitochondrion);GO:0004129(MF:cytochrome-c oxidase activity)	K02267(COX6B)	;;;;;;;;;;;ko00190(Oxidative phosphorylation)	Extracellular;Nuclear
TGGT1_225560	0.400375	0.00550665				Nuclear
TGGT1_255410	0.399171	0.00151764	GO:0016021(CC:integral component of membrane)			Extracellular;PlasmaMembrane
TGGT1_308050	0.39841	0.000755615	GO:0045454(BP:cell redox homeostasis);GO:0005623(CC:cell)			Cytoplasmic	PF02114(Phosducin)
TGGT1_262640	0.398175	5.88906e-06	GO:1902600(BP:proton transmembrane transport);GO:0016021(CC:integral component of membrane);GO:0004129(MF:cytochrome-c oxidase activity)			PlasmaMembrane;Mitochondrial
TGGT1_227600	0.397522	0.00263276	GO:0006412(BP:translation);GO:0005840(CC:ribosome);GO:0003735(MF:structural constituent of ribosome)	K02915(RP-L34e)	;ko03010(Ribosome)	Cytoplasmic;Mitochondrial;Nuclear	PF01199(Ribosomal protein L34e)
TGGT1_238950	0.394992	0.000451909	GO:0006633(BP:fatty acid biosynthetic process);GO:0055114(BP:oxidation-reduction process);GO:0016021(CC:integral component of membrane);GO:0004768(MF:stearoyl-CoA 9-desaturase activity)	K00507(SCD)	;;ko01040(Biosynthesis of unsaturated fatty acids);ko04936(Alcoholic liver disease);ko04152(AMPK signaling pathway)	PlasmaMembrane	PF00487(Fatty acid desaturase)
TGGT1_265370	0.39011	0.000424239				Extracellular
TGGT1_312660	0.387393	0.00134965	GO:0016021(CC:integral component of membrane);GO:0016787(MF:hydrolase activity)	K19367(SPG21)	ko04144(Endocytosis)	Nuclear	PF12697(Alpha/beta hydrolase family)
TGGT1_209010	0.38714	0.0040608	GO:0006414(BP:translational elongation);GO:0005739(CC:mitochondrion);GO:0003746(MF:translation elongation factor activity)	K02357			PF00889(Elongation factor TS)
TGGT1_272650	0.386827	0.0402049	GO:0007165(BP:signal transduction);GO:0016021(CC:integral component of membrane);GO:0004114(MF:3',5'-cyclic-nucleotide phosphodiesterase activity)			PlasmaMembrane	PF00233(3'5'-cyclic nucleotide phosphodiesterase)
TGGT1_264040	0.386196	4.99031e-06				Mitochondrial
TGGT1_246910	0.380845	0.0247924	GO:0034968(BP:histone lysine methylation);GO:0018024(MF:histone-lysine N-methyltransferase activity)			Cytoplasmic	PF00856(SET domain)
TGGT1_247930	0.38036	0.0225998	GO:0061025(BP:membrane fusion);GO:0016192(BP:vesicle-mediated transport);GO:0006886(BP:intracellular protein transport);GO:0031201(CC:SNARE complex);GO:0016021(CC:integral component of membrane);GO:0005484(MF:SNAP receptor activity)	K08489(STX16)	ko04130(SNARE interactions in vesicular transport)	Nuclear	PF05739(SNARE domain)
TGGT1_268430	0.379102	0.0270447				Nuclear
TGGT1_216470	0.376509	0.00210115				Nuclear
TGGT1_249300	0.375472	0.00960832	GO:0016021(CC:integral component of membrane)			PlasmaMembrane
TGGT1_287040	0.375005	0.00506057				Nuclear
TGGT1_250730	0.372472	0.00257969	GO:0005840(CC:ribosome)	K02937(RP-L7e)	;ko03010(Ribosome)	Nuclear
TGGT1_286530	0.372385	0.000192349	GO:0016021(CC:integral component of membrane)			Mitochondrial
TGGT1_270270	0.370937	0.0131903	GO:0016021(CC:integral component of membrane)			PlasmaMembrane	PF03661(Uncharacterised protein family (UPF0121))
TGGT1_227820	0.366544	0.0195832				Nuclear
TGGT1_218560	0.365942	0.00279577	GO:0006633(BP:fatty acid biosynthetic process);GO:0046872(MF:metal ion binding);GO:0005524(MF:ATP binding);GO:0004075(MF:biotin carboxylase activity);GO:0004658(MF:propionyl-CoA carboxylase activity);GO:0003989(MF:acetyl-CoA carboxylase activity)			Nuclear	PF00364(Biotin-requiring enzyme);PF01039(Carboxyl transferase domain);PF00289(Biotin carboxylase, N-terminal domain);PF02785(Biotin carboxylase C-terminal domain);PF02786(Carbamoyl-phosphate synthase L chain, ATP binding domain);PF08326(Acetyl-CoA carboxylase, central region)
TGGT1_289890	0.362553	0.00096617				Nuclear
TGGT1_280760	0.361017	0.00375115	GO:0005524(MF:ATP binding);GO:0016874(MF:ligase activity)	K10579(UBE2M)	ko04120(Ubiquitin mediated proteolysis)	Nuclear	PF00179(Ubiquitin-conjugating enzyme)
TGGT1_305920	0.360083	4.40855e-05	GO:0090305(BP:nucleic acid phosphodiester bond hydrolysis);GO:0006285(BP:base-excision repair, AP site formation);GO:0005634(CC:nucleus);GO:0005739(CC:mitochondrion);GO:0000703(MF:oxidized pyrimidine nucleobase lesion DNA N-glycosylase activity);GO:0046872(MF:metal ion binding);GO:0003677(MF:DNA binding);GO:0051539(MF:4 iron, 4 sulfur cluster binding)	K10773(NTH)	ko03410(Base excision repair)	Nuclear	PF00633(Helix-hairpin-helix motif);PF00730(HhH-GPD superfamily base excision DNA repair protein)
TGGT1_306670	0.358993	6.05722e-05	GO:0016021(CC:integral component of membrane)			Extracellular;PlasmaMembrane
TGGT1_249550	0.358164	0.0137868				Nuclear
TGGT1_315580	0.35697	0.0469537				Nuclear
TGGT1_297810	0.35603	0.000473218				Cytoplasmic;Mitochondrial
TGGT1_262940	0.355186	0.000777341	GO:0006508(BP:proteolysis);GO:0004190(MF:aspartic-type endopeptidase activity)			Cytoplasmic	PF00026(Eukaryotic aspartyl protease)
TGGT1_215940	0.354995	0.0145601	GO:0015876(BP:acetyl-CoA transport);GO:0016021(CC:integral component of membrane);GO:0008521(MF:acetyl-CoA transmembrane transporter activity)	K03372(SLC33A1)	ko00604(Glycosphingolipid biosynthesis - ganglio series)	PlasmaMembrane	PF13000(Acetyl-coenzyme A transporter 1)
TGGT1_291080	0.354708	0.0120465	GO:0006352(BP:DNA-templated transcription, initiation);GO:0003677(MF:DNA binding)			Nuclear	PF00352(Transcription factor TFIID (or TATA-binding protein, TBP))
TGGT1_244280	0.353294	0.0112571	GO:0016021(CC:integral component of membrane)			Extracellular;Nuclear
TGGT1_239330	0.34965	7.64781e-06	GO:0006412(BP:translation);GO:0005840(CC:ribosome);GO:0046872(MF:metal ion binding);GO:0003735(MF:structural constituent of ribosome);GO:0019843(MF:rRNA binding)	K02922(RP-L37e)	;ko03010(Ribosome)	Nuclear	PF01907(Ribosomal protein L37e)
TGGT1_255320	0.348996	4.07697e-06	GO:0042254(BP:ribosome biogenesis);GO:0005840(CC:ribosome)	K14815		Mitochondrial;Nuclear	PF00466(Ribosomal protein L10)
TGGT1_249320	0.347078	0.0114324	GO:0055114(BP:oxidation-reduction process);GO:0003958(MF:NADPH-hemoprotein reductase activity);GO:0010181(MF:FMN binding);GO:0050243(MF:pyruvate dehydrogenase (NADP+) activity)			Nuclear	PF00258(Flavodoxin);PF00175(Oxidoreductase NAD-binding domain)
TGGT1_249350	0.34677	0.000937885		K07018		Nuclear	PF12146(Serine aminopeptidase, S33)
TGGT1_231280	0.34463	0.00597674		K10751		Nuclear	PF00400(WD domain, G-beta repeat)
TGGT1_247040	0.344319	0.0170989				Nuclear
TGGT1_202610	0.342738	0.0193105	GO:0006470(BP:protein dephosphorylation);GO:0016021(CC:integral component of membrane);GO:0004722(MF:protein serine/threonine phosphatase activity)			Nuclear	PF00481(Protein phosphatase 2C)
TGGT1_277850	0.341424	0.000805746	GO:0006508(BP:proteolysis);GO:0004252(MF:serine-type endopeptidase activity)			Nuclear	PF13180(PDZ domain);PF13365(Trypsin-like peptidase domain)
TGGT1_212770	0.340987	8.88068e-05				Nuclear
TGGT1_229920	0.34084	0.000707313	GO:0016021(CC:integral component of membrane)			PlasmaMembrane;Mitochondrial
TGGT1_285860	0.336784	3.24345e-05	GO:0016020(CC:membrane)			Extracellular	PF04092(SRS domain)
TGGT1_248940	0.334869	0.015129	GO:0008270(MF:zinc ion binding);GO:0003676(MF:nucleic acid binding)			Nuclear	PF13917(Zinc knuckle)
TGGT1_216180	0.328861	0.00263293	GO:0016021(CC:integral component of membrane)			PlasmaMembrane
TGGT1_255690	0.326318	0.000190838	GO:0016114(BP:terpenoid biosynthetic process);GO:0008685(MF:2-C-methyl-D-erythritol 2,4-cyclodiphosphate synthase activity)	K01770(ispF)	ko00900(Terpenoid backbone biosynthesis)	PlasmaMembrane	PF02542(YgbB family)
TGGT1_252480	0.323865	0.0187854				Nuclear
TGGT1_260990	0.321477	0.0236708				Extracellular
TGGT1_215490	0.31757	0.0256273	GO:0055085(BP:transmembrane transport);GO:0016021(CC:integral component of membrane)			PlasmaMembrane	PF07690(Major Facilitator Superfamily)
TGGT1_314422	0.312616	0.00516787	GO:0004792(MF:thiosulfate sulfurtransferase activity)			Nuclear	PF00581(Rhodanese-like domain)
TGGT1_264730	0.311561	0.0222004				Mitochondrial
TGGT1_255450	0.307918	0.0013735				Nuclear
TGGT1_258030	0.305936	0.000512185	GO:0006260(BP:DNA replication);GO:0090305(BP:nucleic acid phosphodiester bond hydrolysis);GO:0071897(BP:DNA biosynthetic process);GO:0003887(MF:DNA-directed DNA polymerase activity);GO:0003677(MF:DNA binding);GO:0008408(MF:3'-5' exonuclease activity);GO:0000166(MF:nucleotide binding)	K02327(POLD1)	ko03430(Mismatch repair);ko03440(Homologous recombination);ko03420(Nucleotide excision repair);ko03030(DNA replication);ko03410(Base excision repair)	Nuclear	PF00136(DNA polymerase family B);PF14260(C4-type zinc-finger of DNA polymerase delta);PF03104(DNA polymerase family B, exonuclease domain)
TGGT1_267680	0.305873	0.000293277	GO:0005201(MF:extracellular matrix structural constituent);GO:0005509(MF:calcium ion binding);GO:0005578(NA:NA)	K17307		Extracellular	PF07645(Calcium-binding EGF domain);PF12947(EGF domain);PF12946(MSP1 EGF domain 1);PF12661(Human growth factor-like EGF);PF12662(Complement Clr-like EGF-like)
TGGT1_236840	0.305551	0.00438607	GO:0046872(MF:metal ion binding)			Nuclear	PF16543(DRG Family Regulatory Proteins, Tma46)
TGGT1_215460	0.305369	0.00023058	GO:0006412(BP:translation);GO:0005840(CC:ribosome);GO:0003735(MF:structural constituent of ribosome);GO:0000166(MF:nucleotide binding)	K02974(RP-S24e)	ko03010(Ribosome);	Mitochondrial	PF01282(Ribosomal protein S24e)
TGGT1_290910	0.304935	0.0078162				Nuclear
TGGT1_234510	0.301811	0.0029879	GO:0000062(MF:fatty-acyl-CoA binding)			Extracellular;Cytoplasmic	PF00887(Acyl CoA binding protein);PF13637(Ankyrin repeats (many copies))
TGGT1_201210	0.300426	0.000125097				Nuclear
TGGT1_266850	0.298323	0.00222059	GO:0006744(BP:ubiquinone biosynthetic process);GO:0032259(BP:methylation);GO:0031314(CC:extrinsic component of mitochondrial inner membrane);GO:0008689(MF:3-demethylubiquinone-9 3-O-methyltransferase activity);GO:0008425(MF:2-polyprenyl-6-methoxy-1,4-benzoquinone methyltransferase activity);GO:0010420(MF:polyprenyldihydroxybenzoate methyltransferase activity)	K00591(COQ3)	ko00130(Ubiquinone and other terpenoid-quinone biosynthesis);ko01240(Biosynthesis of cofactors)	Mitochondrial	PF13489(Methyltransferase domain)
TGGT1_278110	0.297276	0.0139255	GO:0006075(BP:(1->3)-beta-D-glucan biosynthetic process);GO:0016021(CC:integral component of membrane);GO:0000148(CC:1,3-beta-D-glucan synthase complex);GO:0003843(MF:1,3-beta-D-glucan synthase activity)	K00706(E2.4.1.34)	ko04011(MAPK signaling pathway - yeast);ko00500(Starch and sucrose metabolism)	PlasmaMembrane	PF14288(1,3-beta-glucan synthase subunit FKS1, domain-1);PF02364(1,3-beta-glucan synthase component)
TGGT1_238410	0.294019	0.000326963	GO:0046872(MF:metal ion binding)			Nuclear
TGGT1_211630	0.293835	0.00120875				Nuclear
TGGT1_249440	0.291005	0.0218748				Nuclear
TGGT1_230410	0.289624	0.000499261	GO:0098869(BP:cellular oxidant detoxification);GO:0055114(BP:oxidation-reduction process);GO:0051920(MF:peroxiredoxin activity);GO:0004601(MF:peroxidase activity)	K03386(PRDX2_4)	ko04214(Apoptosis - fly)		PF00578(AhpC/TSA family);PF10417(C-terminal domain of 1-Cys peroxiredoxin)
TGGT1_310280	0.288727	0.0106268	GO:0009058(BP:biosynthetic process);GO:0004306(MF:ethanolamine-phosphate cytidylyltransferase activity)	K00967(PCYT2)	ko00440(Phosphonate and phosphinate metabolism);ko00564(Glycerophospholipid metabolism)	Nuclear	PF01467(Cytidylyltransferase-like)
TGGT1_243570	0.28856	0.0117896	GO:0006412(BP:translation);GO:0005840(CC:ribosome);GO:0003735(MF:structural constituent of ribosome)	K02976(RP-S26e)	;ko03010(Ribosome)	Nuclear	PF01283(Ribosomal protein S26e)
TGGT1_271390	0.284764	0.0254228	GO:0006364(BP:rRNA processing);GO:0032040(CC:small-subunit processome)	K14769		Nuclear	PF03998(Utp11 protein)
TGGT1_283720	0.284306	0.0482485	GO:0043085(BP:positive regulation of catalytic activity);GO:0000413(BP:protein peptidyl-prolyl isomerization);GO:0005737(CC:cytoplasm);GO:0019211(MF:phosphatase activator activity);GO:0003755(MF:peptidyl-prolyl cis-trans isomerase activity)	K17605(PPP2R4)	;		PF03095(Phosphotyrosyl phosphate activator (PTPA) protein)
TGGT1_318880	0.283217	0.00724494				Nuclear
TGGT1_267060	0.278807	0.0105089	GO:0006412(BP:translation);GO:0005840(CC:ribosome);GO:0003735(MF:structural constituent of ribosome)	K02875(RP-L14e)	ko03010(Ribosome);	Mitochondrial;Nuclear	PF01929(Ribosomal protein L14)
TGGT1_224130	0.277045	0.00608083	GO:0003676(MF:nucleic acid binding);GO:0000166(MF:nucleotide binding)			Cytoplasmic;Nuclear	PF00076(RNA recognition motif. (a.k.a. RRM, RBD, or RNP domain))
TGGT1_294610	0.276284	5.58957e-05	GO:0032259(BP:methylation);GO:0008168(MF:methyltransferase activity)			Nuclear	PF00856(SET domain)
TGGT1_297120	0.274745	0.000696807				Nuclear
TGGT1_294380	0.26937	0.00104714	GO:0046872(MF:metal ion binding);GO:0031071(MF:cysteine desulfurase activity)			Nuclear	PF01171(PP-loop family);PF00266(Aminotransferase class-V)
TGGT1_237200	0.265839	0.00146784	GO:0030148(BP:sphingolipid biosynthetic process);GO:0055114(BP:oxidation-reduction process);GO:0016021(CC:integral component of membrane);GO:0042284(MF:sphingolipid delta-4 desaturase activity)	K04712(DEGS)	ko04071(Sphingolipid signaling pathway);ko00600(Sphingolipid metabolism)	PlasmaMembrane	PF00487(Fatty acid desaturase);PF08557(Sphingolipid Delta4-desaturase (DES))
TGGT1_213930	0.264059	0.0468928	GO:0006396(BP:RNA processing);GO:0000178(CC:exosome (RNase complex))	K03678(RRP45)	ko03018(RNA degradation)	Nuclear	PF01138(3' exoribonuclease family, domain 1)
TGGT1_273920	0.26306	0.000154793	GO:0055114(BP:oxidation-reduction process);GO:0043892(MF:methylglyoxal reductase (NADPH-dependent) activity)	K00011(AKR1B)	ko00052(Galactose metabolism);ko00561(Glycerolipid metabolism);ko00051(Fructose and mannose metabolism);ko00040(Pentose and glucuronate interconversions);ko00790(Folate biosynthesis)	Nuclear	PF00248(Aldo/keto reductase family)
TGGT1_246730	0.258028	0.0108797		K14823		Nuclear	PF05890(Eukaryotic rRNA processing protein EBP2)
TGGT1_248520	0.253371	0.00205392				Extracellular;Nuclear
TGGT1_215280	0.245574	0.000184426	GO:0006099(BP:tricarboxylic acid cycle);GO:0005743(CC:mitochondrial inner membrane);GO:0046872(MF:metal ion binding);GO:0009055(MF:electron transfer activity);GO:0051537(MF:2 iron, 2 sulfur cluster binding);GO:0051539(MF:4 iron, 4 sulfur cluster binding);GO:0008177(MF:succinate dehydrogenase (ubiquinone) activity);GO:0051538(MF:3 iron, 4 sulfur cluster binding)	K00235(SDHB)	ko00020(Citrate cycle (TCA cycle));;;;;;;;ko00190(Oxidative phosphorylation);;;	Mitochondrial	PF13534(4Fe-4S dicluster domain);PF13085(2Fe-2S iron-sulfur cluster binding domain)
TGGT1_295620	0.240697	0.000296048	GO:0046872(MF:metal ion binding)			Nuclear
TGGT1_300190	0.238565	0.0076285	GO:0006412(BP:translation);GO:0005840(CC:ribosome);GO:0003735(MF:structural constituent of ribosome)	K02921(RP-L37Ae)	ko03010(Ribosome);	Mitochondrial	PF01780(Ribosomal L37ae protein family)
TGGT1_265420	0.238188	0.000111397	GO:0055085(BP:transmembrane transport);GO:0016021(CC:integral component of membrane);GO:0022857(MF:transmembrane transporter activity)			Nuclear
TGGT1_224970	0.237066	0.00614686	GO:0006364(BP:rRNA processing);GO:0030688(CC:preribosome, small subunit precursor)			Nuclear	PF05997(Nucleolar protein,Nop52)
TGGT1_278510	0.236286	0.00781616	GO:0006470(BP:protein dephosphorylation);GO:0004722(MF:protein serine/threonine phosphatase activity)	K17506		Mitochondrial	PF00481(Protein phosphatase 2C)
TGGT1_271960	0.235768	0.0358055				Nuclear
TGGT1_251560	0.231249	0.00424669				Nuclear
TGGT1_245550	0.224781	0.000313855	GO:0016021(CC:integral component of membrane)			PlasmaMembrane
TGGT1_225555	0.222295	0.000145922	GO:0016021(CC:integral component of membrane)			Mitochondrial
TGGT1_249950	0.221327	0.0197386		K14831		Nuclear	PF04874(Mak16 protein C-terminal region);PF01778(Ribosomal L28e protein family)
TGGT1_236000	0.219577	0.0373759	GO:0051537(MF:2 iron, 2 sulfur cluster binding);GO:0046872(MF:metal ion binding);GO:0009055(MF:electron transfer activity)			Nuclear	PF00111(2Fe-2S iron-sulfur cluster binding domain)
TGGT1_250870	0.218731	0.0419931	GO:0016021(CC:integral component of membrane);GO:0008270(MF:zinc ion binding);GO:0019706(MF:protein-cysteine S-palmitoyltransferase activity)	K20028		PlasmaMembrane	PF01529(DHHC palmitoyltransferase)
TGGT1_310802	0.218451	0.00322283	GO:0016021(CC:integral component of membrane)			Cytoplasmic	PF00650(CRAL/TRIO domain)
TGGT1_240670	0.217798	3.94268e-06	GO:0051537(MF:2 iron, 2 sulfur cluster binding);GO:0046872(MF:metal ion binding);GO:0009055(MF:electron transfer activity)			Extracellular	PF00111(2Fe-2S iron-sulfur cluster binding domain)
TGGT1_252400	0.207672	0.0148639				Nuclear	PF04438(HIT zinc finger)
TGGT1_254400	0.207197	0.00147529	GO:0006412(BP:translation);GO:0015934(CC:large ribosomal subunit);GO:0003735(MF:structural constituent of ribosome);GO:0003723(MF:RNA binding);GO:0016740(MF:transferase activity)			Nuclear	PF03947(Ribosomal Proteins L2, C-terminal domain);PF00181(Ribosomal Proteins L2, RNA binding domain)
TGGT1_289710	0.204872	0.000385217				Nuclear
TGGT1_220880	0.195828	0.0488524	GO:0016020(CC:membrane)			Extracellular;Cytoplasmic	PF07426(Dynactin subunit p22)
TGGT1_257730	0.193288	0.00741711	GO:0006508(BP:proteolysis);GO:0070084(BP:protein initiator methionine removal);GO:0046872(MF:metal ion binding);GO:0070006(MF:metalloaminopeptidase activity)	K01265		Mitochondrial	PF00557(Metallopeptidase family M24)
TGGT1_201810	0.193058	0.000176988				Cytoplasmic
TGGT1_263050	0.191907	0.00139803	GO:0006412(BP:translation);GO:0005840(CC:ribosome);GO:0003735(MF:structural constituent of ribosome)	K02873(RP-L13e)	;ko03010(Ribosome)	Mitochondrial	PF01294(Ribosomal protein L13e)
TGGT1_207820	0.180239	0.0308357	GO:0000165(BP:MAPK cascade);GO:0005622(CC:intracellular);GO:0004707(MF:MAP kinase activity);GO:0005524(MF:ATP binding)	K04371(ERK)	;ko04540(Gap junction);;;;;ko04072(Phospholipase D signaling pathway);;;;ko04015(Rap1 signaling pathway);ko04150(mTOR signaling pathway);;ko04218(Cellular senescence);ko04350(TGF-beta signaling pathway);;;;;;ko04140(Autophagy - animal);ko04066(HIF-1 signaling pathway);;;ko04668(TNF signaling pathway);;;;;;;;;;;ko04214(Apoptosis - fly);ko04151(PI3K-Akt signaling pathway);;;;;;;ko04114(Oocyte meios…	Nuclear	PF00069(Protein kinase domain)
TGGT1_229670	0.179056	0.0290496	GO:0006412(BP:translation);GO:0015935(CC:small ribosomal subunit);GO:0003735(MF:structural constituent of ribosome)	K02973(RP-S23e)	ko03010(Ribosome);	Mitochondrial	PF00164(Ribosomal protein S12/S23)
TGGT1_226940	0.176277	0.0365859	GO:0016579(BP:protein deubiquitination);GO:0006511(BP:ubiquitin-dependent protein catabolic process);GO:0036459(MF:thiol-dependent ubiquitinyl hydrolase activity)	K11855		Nuclear	PF00443(Ubiquitin carboxyl-terminal hydrolase)
TGGT1_247770	0.172012	0.00011632	GO:0016021(CC:integral component of membrane)			Mitochondrial
TGGT1_240550	0.16938	0.00221082	GO:0006825(BP:copper ion transport);GO:0005758(CC:mitochondrial intermembrane space);GO:0016531(MF:copper chaperone activity)	K02260(COX17)	ko00190(Oxidative phosphorylation);	Nuclear	PF05051(Cytochrome C oxidase copper chaperone (COX17))
TGGT1_281440	0.158658	1.54995e-05	GO:0016021(CC:integral component of membrane)			Nuclear	PF12505(Protein of unknown function (DUF3712))
TGGT1_228280	0.156495	0.0141876				Nuclear
TGGT1_300270	0.147212	0.0471077				Nuclear
TGGT1_310470	0.144459	0.000487699	GO:1902600(BP:proton transmembrane transport);GO:0055114(BP:oxidation-reduction process);GO:0016020(CC:membrane);GO:0005507(MF:copper ion binding);GO:0004129(MF:cytochrome-c oxidase activity)	K02261(COX2)	;;;;;ko00190(Oxidative phosphorylation);;;;;;	Mitochondrial	PF00116(Cytochrome C oxidase subunit II, periplasmic domain)
TGGT1_297870	0.143401	0.000246373				Nuclear
TGGT1_258370	0.123391	2.22222e-05	GO:0006468(BP:protein phosphorylation);GO:0004672(MF:protein kinase activity);GO:0005524(MF:ATP binding)			Mitochondrial	PF00069(Protein kinase domain)
TGGT1_261510	0.119194	0.000303011	GO:0006412(BP:translation);GO:0005840(CC:ribosome);GO:0003735(MF:structural constituent of ribosome)			Nuclear
TGGT1_287970	0.113695	3.23946e-05				Nuclear
TGGT1_230050	0.110114	0.00187493	GO:0006412(BP:translation);GO:0005840(CC:ribosome);GO:0003735(MF:structural constituent of ribosome)	K02906(RP-L3)	ko03010(Ribosome)	Mitochondrial	PF00297(Ribosomal protein L3)
TGGT1_278280	0.101578	0.00320604	GO:0016573(BP:histone acetylation);GO:0005634(CC:nucleus);GO:0004402(MF:histone acetyltransferase activity)	K10752(RBBP4)	ko04218(Cellular senescence)	Nuclear	PF12265(Histone-binding protein RBBP4 or subunit C of CAF1 complex)
TGGT1_275610	0.0984314	0.00496175	GO:0006468(BP:protein phosphorylation);GO:0004683(MF:calmodulin-dependent protein kinase activity);GO:0005524(MF:ATP binding)			Nuclear	PF00069(Protein kinase domain)
TGGT1_212310	0.085209	0.03452	GO:0015991(BP:ATP hydrolysis coupled proton transport);GO:0033179(CC:proton-transporting V-type ATPase, V0 domain);GO:0005774(CC:vacuolar membrane);GO:0016021(CC:integral component of membrane);GO:0015078(MF:proton transmembrane transporter activity)	K02155(ATPeV0C)	ko00190(Oxidative phosphorylation);;ko04145(Phagosome);ko04142(Lysosome);;;;;;	PlasmaMembrane	PF00137(ATP synthase subunit C)
TGGT1_201390	0.0802496	0.0409054	GO:0016021(CC:integral component of membrane)			Extracellular;Mitochondrial
TGGT1_254030	0.0465425	4.31308e-05	GO:0016021(CC:integral component of membrane);GO:0043231(CC:intracellular membrane-bounded organelle);GO:0051537(MF:2 iron, 2 sulfur cluster binding)			Extracellular	PF09360(Iron-binding zinc finger CDGSH type)
TGGT1_258010	0.0455605	8.02563e-06	GO:0006468(BP:protein phosphorylation);GO:0004687(MF:myosin light chain kinase activity);GO:0005524(MF:ATP binding)			Nuclear	PF00069(Protein kinase domain)
TGGT1_261620	0.0347479	0.0294422				Nuclear
TGGT1_313780	0.026104	0.00686386				Nuclear
TGGT1_265120	0.00134019	1.56808e-06	GO:0005576(CC:extracellular region);GO:0016021(CC:integral component of membrane);GO:0020002(CC:host cell plasma membrane)			PlasmaMembrane;Mitochondrial

## Sheet: recovery vs N
Protein	A/N	t test p value	GO annotations	KO(Name)	Pathways	Subcellular localization	Domain
TGGT1_243680	10.9215	0.0475855	GO:0009089(BP:lysine biosynthetic process via diaminopimelate);GO:0055114(BP:oxidation-reduction process);GO:0008839(MF:4-hydroxy-tetrahydrodipicolinate reductase)	K00215(dapB)	ko00261(Monobactam biosynthesis);ko00300(Lysine biosynthesis)	Cytoplasmic;Mitochondrial	PF05173(Dihydrodipicolinate reductase, C-terminus);PF01113(Dihydrodipicolinate reductase, N-terminus)
TGGT1_258010	10.8054	0.0013768	GO:0006468(BP:protein phosphorylation);GO:0004687(MF:myosin light chain kinase activity);GO:0005524(MF:ATP binding)			Nuclear	PF00069(Protein kinase domain)
TGGT1_242750	8.84559	0.0018037				Nuclear
TGGT1_224520	7.30974	0.00734766				Cytoplasmic	PF12314(Inner membrane complex protein)
TGGT1_216870	6.28943	0.00355435	GO:0032508(BP:DNA duplex unwinding);GO:0006139(BP:nucleobase-containing compound metabolic process);GO:0005634(CC:nucleus);GO:0003677(MF:DNA binding);GO:0004003(MF:ATP-dependent DNA helicase activity);GO:0005524(MF:ATP binding)	K10844(ERCC2)	ko03420(Nucleotide excision repair);ko03022(Basal transcription factors)	Nuclear	PF06777(Helical and beta-bridge domain);PF06733(DEAD_2);PF13307(Helicase C-terminal domain)
TGGT1_273050	3.60399	0.0371351				Nuclear
TGGT1_233380	3.45516	0.00649135				Nuclear
TGGT1_279315	3.42304	0.0157002				Nuclear
TGGT1_209200	2.76626	0.0249482				Nuclear
TGGT1_316635	2.55013	0.0205575				Nuclear
TGGT1_240440	2.45671	0.0315348	GO:0016021(CC:integral component of membrane)			PlasmaMembrane;Nuclear
TGGT1_219440	2.38418	0.0383851	GO:0006378(BP:mRNA polyadenylation);GO:0006379(BP:mRNA cleavage);GO:0005847(CC:mRNA cleavage and polyadenylation specificity factor complex)			Nuclear
TGGT1_212310	2.37217	0.035365	GO:0015991(BP:ATP hydrolysis coupled proton transport);GO:0033179(CC:proton-transporting V-type ATPase, V0 domain);GO:0005774(CC:vacuolar membrane);GO:0016021(CC:integral component of membrane);GO:0015078(MF:proton transmembrane transporter activity)	K02155(ATPeV0C)	ko00190(Oxidative phosphorylation);;ko04145(Phagosome);ko04142(Lysosome);;;;;;	PlasmaMembrane	PF00137(ATP synthase subunit C)
TGGT1_307020	2.34022	0.0435454				Nuclear
TGGT1_215610	2.30362	0.000167688	GO:0000502(CC:proteasome complex);GO:0016021(CC:integral component of membrane)			Mitochondrial
TGGT1_223630	2.18704	0.0193789				Nuclear	PF10238(E2F-associated phosphoprotein)
TGGT1_262480	2.18482	0.0165119	GO:0007018(BP:microtubule-based movement);GO:0005868(CC:cytoplasmic dynein complex)	K10419(DYNLRB)		Nuclear	PF03259(Roadblock/LC7 domain)
TGGT1_243570	2.17052	0.000534339	GO:0006412(BP:translation);GO:0005840(CC:ribosome);GO:0003735(MF:structural constituent of ribosome)	K02976(RP-S26e)	;ko03010(Ribosome)	Nuclear	PF01283(Ribosomal protein S26e)
TGGT1_201770	2.13172	0.0108641	GO:0006511(BP:ubiquitin-dependent protein catabolic process);GO:0031625(MF:ubiquitin protein ligase binding)	K03869(CUL3)	ko04340(Hedgehog signaling pathway);ko04120(Ubiquitin mediated proteolysis);ko04341(Hedgehog signaling pathway - fly)	Nuclear	PF10557(Cullin protein neddylation domain);PF00888(Cullin family)
TGGT1_213400	2.09257	0.013395	GO:0046872(MF:metal ion binding)			Nuclear	PF00642(Zinc finger C-x8-C-x5-C-x3-H type (and similar))
TGGT1_261410	2.05762	0.0106834	GO:0035335(BP:peptidyl-tyrosine dephosphorylation);GO:0004725(MF:protein tyrosine phosphatase activity)			Nuclear
TGGT1_208430	0.498845	0.0367282	GO:0006508(BP:proteolysis);GO:0008233(MF:peptidase activity)			Extracellular	PF00050(Kazal-type serine protease inhibitor domain)
TGGT1_242000	0.491484	0.0314813				Nuclear	PF01871(AMMECR1)
TGGT1_219760	0.484381	0.00139262	GO:0004596(MF:peptide alpha-N-acetyltransferase activity)	K00670		Nuclear	PF00583(Acetyltransferase (GNAT) family)
TGGT1_260550	0.47837	0.0233508	GO:0008080(MF:N-acetyltransferase activity)			Nuclear	PF00583(Acetyltransferase (GNAT) family)
TGGT1_305930	0.477014	0.0104621				Extracellular;Nuclear
TGGT1_288890	0.475369	0.00896538				Nuclear
TGGT1_243600	0.4723	0.000109455	GO:0008080(MF:N-acetyltransferase activity)			Extracellular	PF00583(Acetyltransferase (GNAT) family)
TGGT1_205730	0.470276	0.0310561				Nuclear
TGGT1_216740A	0.460358	0.00506017	GO:0009231(BP:riboflavin biosynthetic process);GO:0016310(BP:phosphorylation);GO:0008531(MF:riboflavin kinase activity)			Nuclear	PF01687(Riboflavin kinase)
TGGT1_201180A	0.455228	0.0377396	GO:0016021(CC:integral component of membrane)			Cytoplasmic;Nuclear
TGGT1_231150	0.451596	0.010248					PF12706(Beta-lactamase superfamily domain)
TGGT1_318550	0.450245	0.0291006	GO:0016021(CC:integral component of membrane)			Extracellular;Mitochondrial
TGGT1_309780	0.448461	0.0165126	GO:0006364(BP:rRNA processing)			Nuclear	PF07890(Rrp15p)
TGGT1_230440	0.446802	0.000105555	GO:0016021(CC:integral component of membrane);GO:0008270(MF:zinc ion binding)			Extracellular	PF14599(Zinc-ribbon);PF05495(CHY zinc finger)
TGGT1_261240	0.444614	0.0412781	GO:0000786(CC:nucleosome);GO:0005634(CC:nucleus);GO:0046982(MF:protein heterodimerization activity);GO:0003677(MF:DNA binding)	K11253(H3)	;;;;	Mitochondrial;Nuclear	PF00125(Core histone H2A/H2B/H3/H4)
TGGT1_319560	0.439791	0.00132294		K14144(MIC3)		Extracellular
TGGT1_255220	0.438589	0.042784	GO:0006355(BP:regulation of transcription, DNA-templated);GO:0003700(MF:DNA-binding transcription factor activity)			Nuclear	PF14733(AP2-coincident C-terminal);PF00847(AP2 domain)
TGGT1_310802	0.426763	0.0138536	GO:0016021(CC:integral component of membrane)			Cytoplasmic	PF00650(CRAL/TRIO domain)
TGGT1_201260	0.426194	0.0472668	GO:0055085(BP:transmembrane transport);GO:0008643(BP:carbohydrate transport);GO:0016021(CC:integral component of membrane);GO:0022857(MF:transmembrane transporter activity)			PlasmaMembrane	PF00083(Sugar (and other) transporter)
TGGT1_275980	0.422281	0.0324029	GO:0006744(BP:ubiquinone biosynthetic process);GO:0031314(CC:extrinsic component of mitochondrial inner membrane)	K18586			PF05019(Coenzyme Q (ubiquinone) biosynthesis protein Coq4)
TGGT1_267680	0.417627	0.00144015	GO:0005201(MF:extracellular matrix structural constituent);GO:0005509(MF:calcium ion binding);GO:0005578(NA:NA)	K17307		Extracellular	PF07645(Calcium-binding EGF domain);PF12947(EGF domain);PF12946(MSP1 EGF domain 1);PF12661(Human growth factor-like EGF);PF12662(Complement Clr-like EGF-like)
TGGT1_261980	0.41462	0.0363285					PF04495(GRASP55/65 PDZ-like domain)
TGGT1_308590	0.413659	0.000347465	GO:0016787(MF:hydrolase activity)	K09613		Nuclear	PF01398(JAB1/Mov34/MPN/PAD-1 ubiquitin protease)
TGGT1_224510	0.407917	0.024366				PlasmaMembrane;Nuclear
TGGT1_242780	0.407397	0.00485474				Nuclear
TGGT1_224220	0.403832	0.0261499	GO:0006470(BP:protein dephosphorylation);GO:0004721(MF:phosphoprotein phosphatase activity)	K04382(PPP2C)	ko04071(Sphingolipid signaling pathway);ko04140(Autophagy - animal);ko04013(MAPK signaling pathway - fly);ko04113(Meiosis - yeast);ko04151(PI3K-Akt signaling pathway);ko04114(Oocyte meiosis);ko04111(Cell cycle - yeast);ko04136(Autophagy - other);ko04530(Tight junction);ko04350(TGF-beta signaling pathway);ko04138(Autophagy - yeast);ko04391(Hippo signaling pathway - fly);;ko03015(mRNA surveillance …	Extracellular;Cytoplasmic	PF00149(Calcineurin-like phosphoesterase)
TGGT1_261720	0.401192	0.00534098	GO:0030001(BP:metal ion transport);GO:0055085(BP:transmembrane transport);GO:0016021(CC:integral component of membrane);GO:0046873(MF:metal ion transmembrane transporter activity)	K14709(SLC39A1_2_3)	;	PlasmaMembrane	PF02535(ZIP Zinc transporter)
TGGT1_292280	0.399351	9.06525e-05	GO:0016020(CC:membrane)	K14143(SAG)		Extracellular	PF04092(SRS domain)
TGGT1_217570	0.396423	0.0393467	GO:0006412(BP:translation);GO:0000028(BP:ribosomal small subunit assembly);GO:0022627(CC:cytosolic small ribosomal subunit);GO:0003735(MF:structural constituent of ribosome)	K02978(RP-S27e)	;ko03010(Ribosome)	Extracellular;Nuclear	PF01667(Ribosomal protein S27)
TGGT1_284630	0.391209	0.0188083				Mitochondrial;Nuclear	PF04419(4F5 protein family);PF12907(Zinc-binding)
TGGT1_245490	0.390506	1.46554e-05	GO:0016021(CC:integral component of membrane);GO:0005509(MF:calcium ion binding)			Extracellular	PF12661(Human growth factor-like EGF)
TGGT1_209985	0.385603	0.000130773	GO:0006468(BP:protein phosphorylation);GO:0005524(MF:ATP binding);GO:0004691(MF:cAMP-dependent protein kinase activity)			Mitochondrial;Nuclear	PF14531(Kinase-like)
TGGT1_247780	0.381974	0.0265707	GO:0016021(CC:integral component of membrane)			PlasmaMembrane
TGGT1_280480	0.380339	0.035383	GO:0016021(CC:integral component of membrane);GO:0005509(MF:calcium ion binding)			PlasmaMembrane	PF08507(COPI associated protein);PF13499(EF-hand domain pair)
TGGT1_283710	0.378833	0.0356077	GO:0016310(BP:phosphorylation);GO:0016021(CC:integral component of membrane);GO:0005783(CC:endoplasmic reticulum);GO:0016301(MF:kinase activity);GO:0050291(MF:sphingosine N-acyltransferase activity);GO:0005524(MF:ATP binding)			PlasmaMembrane	PF03798(TLC domain)
TGGT1_233490	0.350123	0.00939804				Nuclear
TGGT1_242820	0.345064	0.0256668				Nuclear
TGGT1_226290	0.342366	0.0407575				Nuclear
TGGT1_205480	0.342042	0.00602388				Cytoplasmic
TGGT1_206700	0.316564	0.00531216				Cytoplasmic;Nuclear
TGGT1_204490	0.316198	0.00858658				Nuclear
TGGT1_257770	0.314833	0.0495026	GO:0034968(BP:histone lysine methylation);GO:0005634(CC:nucleus);GO:0018024(MF:histone-lysine N-methyltransferase activity);GO:0008270(MF:zinc ion binding)			Nuclear	PF00856(SET domain)
TGGT1_260190	0.305392	0.00433827				Extracellular	PF10564(Sialic-acid binding micronemal adhesive repeat)
TGGT1_320170	0.304401	0.0231408	GO:0016020(CC:membrane)	K14143(SAG)		Extracellular;Nuclear	PF04092(SRS domain)
TGGT1_320190	0.295104	0.00118519	GO:0016020(CC:membrane)	K14143(SAG)		Extracellular	PF04092(SRS domain)
TGGT1_261250	0.272753	0.0354018	GO:0000786(CC:nucleosome);GO:0005634(CC:nucleus);GO:0046982(MF:protein heterodimerization activity);GO:0003677(MF:DNA binding)	K11251(H2A)	;ko04217(Necroptosis);;	Mitochondrial;Nuclear	PF16211(C-terminus of histone H2A);PF00125(Core histone H2A/H2B/H3/H4)
TGGT1_283720	0.248619	0.0366845	GO:0043085(BP:positive regulation of catalytic activity);GO:0000413(BP:protein peptidyl-prolyl isomerization);GO:0005737(CC:cytoplasm);GO:0019211(MF:phosphatase activator activity);GO:0003755(MF:peptidyl-prolyl cis-trans isomerase activity)	K17605(PPP2R4)	;		PF03095(Phosphotyrosyl phosphate activator (PTPA) protein)
TGGT1_307830	0.212724	0.0115965				Nuclear
TGGT1_301170	0.191099	0.00105335	GO:0016020(CC:membrane)	K14143(SAG)		Extracellular	PF04092(SRS domain)
TGGT1_321480	0.182531	1.9727e-05	GO:0016020(CC:membrane)	K14143(SAG)		Extracellular;Nuclear	PF04092(SRS domain)
TGGT1_301400	0.161812	0.0044509	GO:0046872(MF:metal ion binding)			Nuclear
TGGT1_211300	0.161599	0.0012625				Extracellular;Nuclear	PF01906(Putative heavy-metal-binding)
TGGT1_221310	0.144899	0.0298163	GO:0006508(BP:proteolysis);GO:0008237(MF:metallopeptidase activity);GO:0008270(MF:zinc ion binding);GO:0004177(MF:aminopeptidase activity)	K01256(pepN)	ko00480(Glutathione metabolism)	Nuclear	PF11940(Domain of unknown function (DUF3458) Ig-like fold);PF01433(Peptidase family M1 domain);PF17432(Domain of unknown function (DUF3458_C) ARM repeats)
TGGT1_244180	0.110755	0.0106838	GO:0005509(MF:calcium ion binding)			Extracellular

## Sheet: GO-10 DFO vs N
GO_id	Term	Category	Test	Ref	TestAll	RefAll	Test_per	Ref_per	Over_Under	TestSeqs	RefSeqs	p.value	FDR	richFactor
GO:0016020	membrane	C	115	1076	307	4321	0.374593	0.249016	over	TGGT1_212310-t26_1-p1,TGGT1_215280-t26_1-p1,TGGT1_251710-t26_1-p1,TGGT1_275980-t26_1-p1,TGGT1_278110-t26_1-p1,TGGT1_201390-t26_1-p1,TGGT1_201840-t26_1-p1,TGGT1_202620-t26_1-p1,TGGT1_203930-t26_1-p1,TGGT1_205160-t26_1-p1,TGGT1_205300-t26_1-p1,TGGT1_205625-t26_1-p1,TGGT1_207150-t26_1-p1,TGGT1_207160-t26_1-p1,TGGT1_207950-t26_1-p1,TGGT1_208010-t26_1-p1,TGGT1_208360-t26_1-p1,TGGT1_215450-t26_1-p1,TGG…	TGGT1_235470-t26_1-p1,TGGT1_255260-t26_1-p1,TGGT1_263180-t26_1-p1,TGGT1_202572-t26_1-p1,TGGT1_203970-t26_1-p1,TGGT1_226430-t26_1-p1,TGGT1_232730-t26_1-p1,TGGT1_237250-t26_1-p1,TGGT1_238100-t26_1-p1,TGGT1_263710-t26_1-p1,TGGT1_276910-t26_1-p1,TGGT1_289800-t26_1-p1,TGGT1_293570-t26_1-p1,TGGT1_294290-t26_1-p1,TGGT1_310750-t26_1-p1,TGGT1_314970-t26_1-p1,TGGT1_318160-t26_1-p1,TGGT1_205570-t26_1-p1,TGG…	2.73674e-07	0.000221676	0.106877
GO:0031224	intrinsic component of membrane	C	94	933	307	4321	0.306189	0.215922	over	TGGT1_201390-t26_1-p1,TGGT1_201840-t26_1-p1,TGGT1_202620-t26_1-p1,TGGT1_203930-t26_1-p1,TGGT1_205160-t26_1-p1,TGGT1_205300-t26_1-p1,TGGT1_205625-t26_1-p1,TGGT1_207150-t26_1-p1,TGGT1_207160-t26_1-p1,TGGT1_207950-t26_1-p1,TGGT1_208010-t26_1-p1,TGGT1_208360-t26_1-p1,TGGT1_212310-t26_1-p1,TGGT1_215450-t26_1-p1,TGGT1_215490-t26_1-p1,TGGT1_215660-t26_1-p1,TGGT1_215940-t26_1-p1,TGGT1_216180-t26_1-p1,TGG…	TGGT1_200290-t26_1-p1,TGGT1_200310-t26_1-p1,TGGT1_201150-t26_1-p1,TGGT1_201180A-t26_1-p1,TGGT1_201260-t26_1-p1,TGGT1_201390-t26_1-p1,TGGT1_201840-t26_1-p1,TGGT1_201860-t26_1-p1,TGGT1_202170-t26_1-p1,TGGT1_202250-t26_1-p1,TGGT1_202440-t26_1-p1,TGGT1_202490-t26_1-p1,TGGT1_202500-t26_1-p1,TGGT1_202510-t26_1-p1,TGGT1_202540-t26_1-p1,TGGT1_202572-t26_1-p1,TGGT1_202610-t26_1-p1,TGGT1_202620-t26_1-p1,TG…	7.91837e-05	0.0213796	0.10075
GO:0016021	integral component of membrane	C	94	933	307	4321	0.306189	0.215922	over	TGGT1_239690-t26_1-p1,TGGT1_201390-t26_1-p1,TGGT1_201840-t26_1-p1,TGGT1_202620-t26_1-p1,TGGT1_203930-t26_1-p1,TGGT1_205160-t26_1-p1,TGGT1_205300-t26_1-p1,TGGT1_205625-t26_1-p1,TGGT1_207150-t26_1-p1,TGGT1_207160-t26_1-p1,TGGT1_207950-t26_1-p1,TGGT1_208010-t26_1-p1,TGGT1_208360-t26_1-p1,TGGT1_212310-t26_1-p1,TGGT1_215450-t26_1-p1,TGGT1_215490-t26_1-p1,TGGT1_215660-t26_1-p1,TGGT1_215940-t26_1-p1,TGG…	TGGT1_278890-t26_1-p1,TGGT1_232180-t26_1-p1,TGGT1_252440-t26_1-p1,TGGT1_308000-t26_1-p1,TGGT1_319300-t26_1-p1,TGGT1_205740-t26_1-p1,TGGT1_239690-t26_1-p1,TGGT1_200290-t26_1-p1,TGGT1_200310-t26_1-p1,TGGT1_201150-t26_1-p1,TGGT1_201180A-t26_1-p1,TGGT1_201260-t26_1-p1,TGGT1_201390-t26_1-p1,TGGT1_201840-t26_1-p1,TGGT1_201860-t26_1-p1,TGGT1_202170-t26_1-p1,TGGT1_202250-t26_1-p1,TGGT1_202440-t26_1-p1,TG…	7.91837e-05	0.0213796	0.10075
GO:0044425	membrane part	C	96	986	307	4321	0.312704	0.228188	over	TGGT1_219750-t26_1-p1,TGGT1_201390-t26_1-p1,TGGT1_201840-t26_1-p1,TGGT1_202620-t26_1-p1,TGGT1_203930-t26_1-p1,TGGT1_205160-t26_1-p1,TGGT1_205300-t26_1-p1,TGGT1_205625-t26_1-p1,TGGT1_207150-t26_1-p1,TGGT1_207160-t26_1-p1,TGGT1_207950-t26_1-p1,TGGT1_208010-t26_1-p1,TGGT1_208360-t26_1-p1,TGGT1_212310-t26_1-p1,TGGT1_215450-t26_1-p1,TGGT1_215490-t26_1-p1,TGGT1_215660-t26_1-p1,TGGT1_215940-t26_1-p1,TGG…	TGGT1_202572-t26_1-p1,TGGT1_203970-t26_1-p1,TGGT1_226430-t26_1-p1,TGGT1_232730-t26_1-p1,TGGT1_237250-t26_1-p1,TGGT1_238100-t26_1-p1,TGGT1_263710-t26_1-p1,TGGT1_276910-t26_1-p1,TGGT1_289800-t26_1-p1,TGGT1_293570-t26_1-p1,TGGT1_294290-t26_1-p1,TGGT1_310750-t26_1-p1,TGGT1_314970-t26_1-p1,TGGT1_318160-t26_1-p1,TGGT1_219750-t26_1-p1,TGGT1_200290-t26_1-p1,TGGT1_200310-t26_1-p1,TGGT1_201150-t26_1-p1,TGG…	0.000249766	0.0505777	0.0973631
GO:0005507	copper ion binding	F	3	4	307	4321	0.00977199	0.000925712	over	TGGT1_240550-t26_1-p1,TGGT1_226590-t26_1-p1,TGGT1_310470-t26_1-p1	TGGT1_240550-t26_1-p1,TGGT1_226590-t26_1-p1,TGGT1_310470-t26_1-p1,TGGT1_310710-t26_1-p1	0.00134651	0.218134	0.75
GO:0051537	2 iron, 2 sulfur cluster binding	F	4	10	307	4321	0.0130293	0.00231428	over	TGGT1_215280-t26_1-p1,TGGT1_240670-t26_1-p1,TGGT1_254030-t26_1-p1,TGGT1_255910-t26_1-p1	TGGT1_207620-t26_1-p1,TGGT1_215070-t26_1-p1,TGGT1_215280-t26_1-p1,TGGT1_216900-t26_1-p1,TGGT1_236000-t26_1-p1,TGGT1_240670-t26_1-p1,TGGT1_254030-t26_1-p1,TGGT1_255910-t26_1-p1,TGGT1_260870-t26_1-p1,TGGT1_320220-t26_1-p1	0.00372255	0.40764	0.4
GO:0042440	pigment metabolic process	P	2	2	307	4321	0.00651466	0.000462856	over	TGGT1_258650-t26_1-p1,TGGT1_228180-t26_1-p1	TGGT1_258650-t26_1-p1,TGGT1_228180-t26_1-p1	0.00503259	0.40764	1
GO:0042168	heme metabolic process	P	2	2	307	4321	0.00651466	0.000462856	over	TGGT1_258650-t26_1-p1,TGGT1_228180-t26_1-p1	TGGT1_258650-t26_1-p1,TGGT1_228180-t26_1-p1	0.00503259	0.40764	1
GO:0046148	pigment biosynthetic process	P	2	2	307	4321	0.00651466	0.000462856	over	TGGT1_258650-t26_1-p1,TGGT1_228180-t26_1-p1	TGGT1_258650-t26_1-p1,TGGT1_228180-t26_1-p1	0.00503259	0.40764	1
GO:0006783	heme biosynthetic process	P	2	2	307	4321	0.00651466	0.000462856	over	TGGT1_228180-t26_1-p1,TGGT1_258650-t26_1-p1	TGGT1_228180-t26_1-p1,TGGT1_258650-t26_1-p1	0.00503259	0.40764	1
GO:0015932	nucleobase-containing compound transmembrane transporter activity	F	2	3	307	4321	0.00651466	0.000694284	over	TGGT1_233130-t26_1-p1,TGGT1_215940-t26_1-p1	TGGT1_233130-t26_1-p1,TGGT1_244440-t26_1-p1,TGGT1_215940-t26_1-p1	0.014387	0.494487	0.666667
GO:1901505	carbohydrate derivative transmembrane transporter activity	F	2	3	307	4321	0.00651466	0.000694284	over	TGGT1_233130-t26_1-p1,TGGT1_215940-t26_1-p1	TGGT1_233130-t26_1-p1,TGGT1_244440-t26_1-p1,TGGT1_215940-t26_1-p1	0.014387	0.494487	0.666667
GO:0005801	cis-Golgi network	C	2	3	307	4321	0.00651466	0.000694284	over	TGGT1_251710-t26_1-p1,TGGT1_306410-t26_1-p1	TGGT1_251710-t26_1-p1,TGGT1_276910-t26_1-p1,TGGT1_306410-t26_1-p1	0.014387	0.494487	0.666667
GO:0015748	organophosphate ester transport	P	3	8	307	4321	0.00977199	0.00185142	over	TGGT1_215940-t26_1-p1,TGGT1_245510-t26_1-p1,TGGT1_289350-t26_1-p1	TGGT1_215940-t26_1-p1,TGGT1_224190-t26_1-p1,TGGT1_245510-t26_1-p1,TGGT1_247690-t26_1-p1,TGGT1_254370-t26_1-p1,TGGT1_247540-t26_1-p1,TGGT1_289350-t26_1-p1,TGGT1_290580-t26_1-p1	0.0152043	0.494487	0.375
GO:0009055	electron transfer activity	F	5	22	307	4321	0.0162866	0.00509141	over	TGGT1_226590-t26_1-p1,TGGT1_310470-t26_1-p1,TGGT1_215280-t26_1-p1,TGGT1_219750-t26_1-p1,TGGT1_240670-t26_1-p1	TGGT1_209260-t26_1-p1,TGGT1_218880-t26_1-p1,TGGT1_226590-t26_1-p1,TGGT1_262640-t26_1-p1,TGGT1_306390-t26_1-p1,TGGT1_310470-t26_1-p1,TGGT1_320140-t26_1-p1,TGGT1_320220-t26_1-p1,TGGT1_215070-t26_1-p1,TGGT1_215280-t26_1-p1,TGGT1_216900-t26_1-p1,TGGT1_219750-t26_1-p1,TGGT1_229420-t26_1-p1,TGGT1_236000-t26_1-p1,TGGT1_238070-t26_1-p1,TGGT1_240670-t26_1-p1,TGGT1_246540-t26_1-p1,TGGT1_247580-t26_1-p1,TGG…	0.0168928	0.494487	0.227273
GO:0022857	transmembrane transporter activity	F	11	76	307	4321	0.0358306	0.0175885	over	TGGT1_233130-t26_1-p1,TGGT1_225530-t26_1-p1,TGGT1_305190-t26_1-p1,TGGT1_226590-t26_1-p1,TGGT1_310470-t26_1-p1,TGGT1_245510-t26_1-p1,TGGT1_215940-t26_1-p1,TGGT1_260310-t26_1-p1,TGGT1_320460-t26_1-p1,TGGT1_212310-t26_1-p1,TGGT1_289350-t26_1-p1	TGGT1_233130-t26_1-p1,TGGT1_244440-t26_1-p1,TGGT1_204400-t26_1-p1,TGGT1_208590-t26_1-p1,TGGT1_226000-t26_1-p1,TGGT1_231910-t26_1-p1,TGGT1_256970-t26_1-p1,TGGT1_305290-t26_1-p1,TGGT1_310960-t26_1-p1,TGGT1_314820-t26_1-p1,TGGT1_261950-t26_1-p1,TGGT1_284540-t26_1-p1,TGGT1_225530-t26_1-p1,TGGT1_254080-t26_1-p1,TGGT1_261720-t26_1-p1,TGGT1_305190-t26_1-p1,TGGT1_201150-t26_1-p1,TGGT1_281920-t26_1-p1,TGG…	0.0173342	0.494487	0.144737
GO:0004672	protein kinase activity	F	14	107	307	4321	0.0456026	0.0247628	over	TGGT1_247710-t26_1-p1,TGGT1_240630-t26_1-p1,TGGT1_275610-t26_1-p1,TGGT1_233905-t26_1-p1,TGGT1_409600-t26_1-p1,TGGT1_411360-t26_1-p1,TGGT1_205550-t26_1-p1,TGGT1_209985-t26_1-p1,TGGT1_207820-t26_1-p1,TGGT1_312570-t26_1-p1,TGGT1_219682-t26_1-p1,TGGT1_210095-t26_1-p1,TGGT1_258370-t26_1-p1,TGGT1_411350-t26_1-p1	TGGT1_210830-t26_1-p1,TGGT1_227260-t26_1-p1,TGGT1_237210-t26_1-p1,TGGT1_240640-t26_1-p1,TGGT1_247710-t26_1-p1,TGGT1_258580-t26_1-p1,TGGT1_260030-t26_1-p1,TGGT1_262730-t26_1-p1,TGGT1_265330-t26_1-p1,TGGT1_268370-t26_1-p1,TGGT1_270920-t26_1-p1,TGGT1_273690-t26_1-p1,TGGT1_278900-t26_1-p1,TGGT1_286160B-t26_1-p1,TGGT1_289320-t26_1-p1,TGGT1_313180-t26_1-p1,TGGT1_202780-t26_1-p1,TGGT1_206590-t26_1-p1,TG…	0.0181587	0.494487	0.130841
GO:0005840	ribosome	C	14	107	307	4321	0.0456026	0.0247628	over	TGGT1_229670-t26_1-p1,TGGT1_209430-t26_1-p1,TGGT1_215460-t26_1-p1,TGGT1_227600-t26_1-p1,TGGT1_230050-t26_1-p1,TGGT1_239330-t26_1-p1,TGGT1_243570-t26_1-p1,TGGT1_254440-t26_1-p1,TGGT1_255320-t26_1-p1,TGGT1_261510-t26_1-p1,TGGT1_263050-t26_1-p1,TGGT1_266070-t26_1-p1,TGGT1_267060-t26_1-p1,TGGT1_300190-t26_1-p1	TGGT1_248850-t26_1-p1,TGGT1_215470-t26_1-p1,TGGT1_228470-t26_1-p1,TGGT1_232230-t26_1-p1,TGGT1_217570-t26_1-p1,TGGT1_232710-t26_1-p1,TGGT1_266060-t26_1-p1,TGGT1_204020-t26_1-p1,TGGT1_239760-t26_1-p1,TGGT1_248390-t26_1-p1,TGGT1_254400-t26_1-p1,TGGT1_292130-t26_1-p1,TGGT1_299050-t26_1-p1,TGGT1_310490-t26_1-p1,TGGT1_213350-t26_1-p1,TGGT1_223050-t26_1-p1,TGGT1_229670-t26_1-p1,TGGT1_232300-t26_1-p1,TGG…	0.0181587	0.494487	0.130841
GO:0003735	structural constituent of ribosome	F	12	88	307	4321	0.0390879	0.0203657	over	TGGT1_215460-t26_1-p1,TGGT1_227600-t26_1-p1,TGGT1_229670-t26_1-p1,TGGT1_230050-t26_1-p1,TGGT1_239330-t26_1-p1,TGGT1_243570-t26_1-p1,TGGT1_254440-t26_1-p1,TGGT1_261510-t26_1-p1,TGGT1_263050-t26_1-p1,TGGT1_266070-t26_1-p1,TGGT1_267060-t26_1-p1,TGGT1_300190-t26_1-p1	TGGT1_203630-t26_1-p1,TGGT1_204020-t26_1-p1,TGGT1_205340-t26_1-p1,TGGT1_207440-t26_1-p1,TGGT1_207840-t26_1-p1,TGGT1_207940-t26_1-p1,TGGT1_209290-t26_1-p1,TGGT1_210690-t26_1-p1,TGGT1_212290-t26_1-p1,TGGT1_213350-t26_1-p1,TGGT1_214870-t26_1-p1,TGGT1_215460-t26_1-p1,TGGT1_215470-t26_1-p1,TGGT1_216040-t26_1-p1,TGGT1_217570-t26_1-p1,TGGT1_222180-t26_1-p1,TGGT1_222990-t26_1-p1,TGGT1_223050-t26_1-p1,TGG…	0.0205925	0.494487	0.136364
GO:0004674	protein serine/threonine kinase activity	F	10	70	307	4321	0.0325733	0.0162	over	TGGT1_240630-t26_1-p1,TGGT1_275610-t26_1-p1,TGGT1_233905-t26_1-p1,TGGT1_409600-t26_1-p1,TGGT1_411360-t26_1-p1,TGGT1_205550-t26_1-p1,TGGT1_209985-t26_1-p1,TGGT1_207820-t26_1-p1,TGGT1_312570-t26_1-p1,TGGT1_247710-t26_1-p1	TGGT1_202780-t26_1-p1,TGGT1_206590-t26_1-p1,TGGT1_217600-t26_1-p1,TGGT1_224950-t26_1-p1,TGGT1_225490-t26_1-p1,TGGT1_235750-t26_1-p1,TGGT1_240630-t26_1-p1,TGGT1_252360-t26_1-p1,TGGT1_253940-t26_1-p1,TGGT1_263220-t26_1-p1,TGGT1_275610-t26_1-p1,TGGT1_281430-t26_1-p1,TGGT1_295760-t26_1-p1,TGGT1_301440-t26_1-p1,TGGT1_305860-t26_1-p1,TGGT1_203010-t26_1-p1,TGGT1_205250-t26_1-p1,TGGT1_210280-t26_1-p1,TGG…	0.0247365	0.494487	0.142857
GO:0006468	protein phosphorylation	P	14	112	307	4321	0.0456026	0.0259199	over	TGGT1_207820-t26_1-p1,TGGT1_312570-t26_1-p1,TGGT1_205550-t26_1-p1,TGGT1_209985-t26_1-p1,TGGT1_210095-t26_1-p1,TGGT1_219682-t26_1-p1,TGGT1_233905-t26_1-p1,TGGT1_240630-t26_1-p1,TGGT1_247710-t26_1-p1,TGGT1_258370-t26_1-p1,TGGT1_275610-t26_1-p1,TGGT1_409600-t26_1-p1,TGGT1_411350-t26_1-p1,TGGT1_411360-t26_1-p1	TGGT1_264690-t26_1-p1,TGGT1_267580-t26_1-p1,TGGT1_204280-t26_1-p1,TGGT1_207820-t26_1-p1,TGGT1_233010-t26_1-p1,TGGT1_234970-t26_1-p1,TGGT1_249260-t26_1-p1,TGGT1_250850-t26_1-p1,TGGT1_312570-t26_1-p1,TGGT1_236240-t26_1-p1,TGGT1_292055-t26_1-p1,TGGT1_301270-t26_1-p1,TGGT1_229630-t26_1-p1,TGGT1_237210-t26_1-p1,TGGT1_289320-t26_1-p1,TGGT1_304740-t26_1-p1,TGGT1_210280-t26_1-p1,TGGT1_231480-t26_1-p1,TGG…	0.0260543	0.494487	0.125
GO:1901264	carbohydrate derivative transport	P	2	4	307	4321	0.00651466	0.000925712	over	TGGT1_215940-t26_1-p1,TGGT1_233130-t26_1-p1	TGGT1_215940-t26_1-p1,TGGT1_223110-t26_1-p1,TGGT1_233130-t26_1-p1,TGGT1_244440-t26_1-p1	0.0274275	0.494487	0.5
GO:0015605	organophosphate ester transmembrane transporter activity	F	2	4	307	4321	0.00651466	0.000925712	over	TGGT1_215940-t26_1-p1,TGGT1_289350-t26_1-p1	TGGT1_215940-t26_1-p1,TGGT1_247540-t26_1-p1,TGGT1_289350-t26_1-p1,TGGT1_290580-t26_1-p1	0.0274275	0.494487	0.5
GO:0035251	UDP-glucosyltransferase activity	F	2	4	307	4321	0.00651466	0.000925712	over	TGGT1_278110-t26_1-p1,TGGT1_310400-t26_1-p1	TGGT1_297720-t26_1-p1,TGGT1_278110-t26_1-p1,TGGT1_216540-t26_1-p1,TGGT1_310400-t26_1-p1	0.0274275	0.494487	0.5
GO:0030001	metal ion transport	P	4	18	307	4321	0.0130293	0.0041657	over	TGGT1_240550-t26_1-p1,TGGT1_245510-t26_1-p1,TGGT1_225530-t26_1-p1,TGGT1_305190-t26_1-p1	TGGT1_240550-t26_1-p1,TGGT1_234540-t26_1-p1,TGGT1_312622-t26_1-p1,TGGT1_262710-t26_1-p1,TGGT1_263480-t26_1-p1,TGGT1_305180-t26_1-p1,TGGT1_201150-t26_1-p1,TGGT1_207910-t26_1-p1,TGGT1_230420-t26_1-p1,TGGT1_236860-t26_1-p1,TGGT1_245510-t26_1-p1,TGGT1_278660-t26_1-p1,TGGT1_289070-t26_1-p1,TGGT1_312100-t26_1-p1,TGGT1_225530-t26_1-p1,TGGT1_254080-t26_1-p1,TGGT1_261720-t26_1-p1,TGGT1_305190-t26_1-p1	0.0345429	0.494487	0.222222
GO:0005215	transporter activity	F	12	95	307	4321	0.0390879	0.0219857	over	TGGT1_233130-t26_1-p1,TGGT1_225530-t26_1-p1,TGGT1_305190-t26_1-p1,TGGT1_245510-t26_1-p1,TGGT1_226590-t26_1-p1,TGGT1_310470-t26_1-p1,TGGT1_215940-t26_1-p1,TGGT1_260310-t26_1-p1,TGGT1_320460-t26_1-p1,TGGT1_212310-t26_1-p1,TGGT1_289350-t26_1-p1,TGGT1_215450-t26_1-p1	TGGT1_233130-t26_1-p1,TGGT1_244440-t26_1-p1,TGGT1_204400-t26_1-p1,TGGT1_208590-t26_1-p1,TGGT1_226000-t26_1-p1,TGGT1_231910-t26_1-p1,TGGT1_256970-t26_1-p1,TGGT1_305290-t26_1-p1,TGGT1_310960-t26_1-p1,TGGT1_314820-t26_1-p1,TGGT1_261950-t26_1-p1,TGGT1_284540-t26_1-p1,TGGT1_225530-t26_1-p1,TGGT1_254080-t26_1-p1,TGGT1_261720-t26_1-p1,TGGT1_305190-t26_1-p1,TGGT1_201150-t26_1-p1,TGGT1_281920-t26_1-p1,TGG…	0.0352032	0.494487	0.126316
GO:0006778	porphyrin-containing compound metabolic process	P	2	5	307	4321	0.00651466	0.00115714	over	TGGT1_258650-t26_1-p1,TGGT1_228180-t26_1-p1	TGGT1_223020-t26_1-p1,TGGT1_253900-t26_1-p1,TGGT1_289940-t26_1-p1,TGGT1_258650-t26_1-p1,TGGT1_228180-t26_1-p1	0.0435864	0.494487	0.4
GO:0006779	porphyrin-containing compound biosynthetic process	P	2	5	307	4321	0.00651466	0.00115714	over	TGGT1_258650-t26_1-p1,TGGT1_228180-t26_1-p1	TGGT1_258650-t26_1-p1,TGGT1_228180-t26_1-p1,TGGT1_223020-t26_1-p1,TGGT1_253900-t26_1-p1,TGGT1_289940-t26_1-p1	0.0435864	0.494487	0.4
GO:0070001	aspartic-type peptidase activity	F	2	5	307	4321	0.00651466	0.00115714	over	TGGT1_201840-t26_1-p1,TGGT1_262940-t26_1-p1	TGGT1_201840-t26_1-p1,TGGT1_237150-t26_1-p1,TGGT1_246550-t26_1-p1,TGGT1_262940-t26_1-p1,TGGT1_304680-t26_1-p1	0.0435864	0.494487	0.4
GO:0004190	aspartic-type endopeptidase activity	F	2	5	307	4321	0.00651466	0.00115714	over	TGGT1_201840-t26_1-p1,TGGT1_262940-t26_1-p1	TGGT1_201840-t26_1-p1,TGGT1_237150-t26_1-p1,TGGT1_246550-t26_1-p1,TGGT1_262940-t26_1-p1,TGGT1_304680-t26_1-p1	0.0435864	0.494487	0.4
GO:0016627	oxidoreductase activity, acting on the CH-CH group of donors	F	3	12	307	4321	0.00977199	0.00277713	over	TGGT1_215280-t26_1-p1,TGGT1_243680-t26_1-p1,TGGT1_228180-t26_1-p1	TGGT1_223020-t26_1-p1,TGGT1_251930-t26_1-p1,TGGT1_272490-t26_1-p1,TGGT1_215280-t26_1-p1,TGGT1_215590-t26_1-p1,TGGT1_243680-t26_1-p1,TGGT1_309265-t26_1-p1,TGGT1_228080-t26_1-p1,TGGT1_280780-t26_1-p1,TGGT1_285240-t26_1-p1,TGGT1_210790-t26_1-p1,TGGT1_228180-t26_1-p1	0.0483363	0.494487	0.25
GO:0051540	metal cluster binding	F	4	20	307	4321	0.0130293	0.00462856	over	TGGT1_215280-t26_1-p1,TGGT1_240670-t26_1-p1,TGGT1_254030-t26_1-p1,TGGT1_255910-t26_1-p1	TGGT1_209790-t26_1-p1,TGGT1_212930-t26_1-p1,TGGT1_221922-t26_1-p1,TGGT1_237560-t26_1-p1,TGGT1_272270-t26_1-p1,TGGT1_305480-t26_1-p1,TGGT1_207620-t26_1-p1,TGGT1_215070-t26_1-p1,TGGT1_215280-t26_1-p1,TGGT1_216900-t26_1-p1,TGGT1_236000-t26_1-p1,TGGT1_240670-t26_1-p1,TGGT1_254030-t26_1-p1,TGGT1_255910-t26_1-p1,TGGT1_260870-t26_1-p1,TGGT1_320220-t26_1-p1,TGGT1_226400-t26_1-p1,TGGT1_226730-t26_1-p1,TGG…	0.0489354	0.494487	0.2

## Sheet: GO-50 DFO vs N
GO_id	Term	Category	Test	Ref	TestAll	RefAll	Test_per	Ref_per	Over_Under	TestSeqs	RefSeqs	p.value	FDR	richFactor
GO:0051537	2 iron, 2 sulfur cluster binding	F	5	10	452	4321	0.0110619	0.00231428	over	TGGT1_215280-t26_1-p1,TGGT1_236000-t26_1-p1,TGGT1_240670-t26_1-p1,TGGT1_254030-t26_1-p1,TGGT1_255910-t26_1-p1	TGGT1_207620-t26_1-p1,TGGT1_215070-t26_1-p1,TGGT1_215280-t26_1-p1,TGGT1_216900-t26_1-p1,TGGT1_236000-t26_1-p1,TGGT1_240670-t26_1-p1,TGGT1_254030-t26_1-p1,TGGT1_255910-t26_1-p1,TGGT1_260870-t26_1-p1,TGGT1_320220-t26_1-p1	0.00197509	0.612417	0.5
GO:0016020	membrane	C	134	1076	452	4321	0.29646	0.249016	over	TGGT1_212310-t26_1-p1,TGGT1_215280-t26_1-p1,TGGT1_200290-t26_1-p1,TGGT1_266850-t26_1-p1,TGGT1_275980-t26_1-p1,TGGT1_278110-t26_1-p1,TGGT1_201390-t26_1-p1,TGGT1_201840-t26_1-p1,TGGT1_201860-t26_1-p1,TGGT1_202610-t26_1-p1,TGGT1_202620-t26_1-p1,TGGT1_205160-t26_1-p1,TGGT1_205625-t26_1-p1,TGGT1_207150-t26_1-p1,TGGT1_207160-t26_1-p1,TGGT1_207710-t26_1-p1,TGGT1_207920-t26_1-p1,TGGT1_209800-t26_1-p1,TGG…	TGGT1_235470-t26_1-p1,TGGT1_255260-t26_1-p1,TGGT1_263180-t26_1-p1,TGGT1_202572-t26_1-p1,TGGT1_203970-t26_1-p1,TGGT1_226430-t26_1-p1,TGGT1_232730-t26_1-p1,TGGT1_237250-t26_1-p1,TGGT1_238100-t26_1-p1,TGGT1_263710-t26_1-p1,TGGT1_276910-t26_1-p1,TGGT1_289800-t26_1-p1,TGGT1_293570-t26_1-p1,TGGT1_294290-t26_1-p1,TGGT1_310750-t26_1-p1,TGGT1_314970-t26_1-p1,TGGT1_318160-t26_1-p1,TGGT1_205570-t26_1-p1,TGG…	0.00878476	0.612417	0.124535
GO:0042181	ketone biosynthetic process	P	2	2	452	4321	0.00442478	0.000462856	over	TGGT1_266850-t26_1-p1,TGGT1_275980-t26_1-p1	TGGT1_266850-t26_1-p1,TGGT1_275980-t26_1-p1	0.0109206	0.612417	1
GO:1901661	quinone metabolic process	P	2	2	452	4321	0.00442478	0.000462856	over	TGGT1_266850-t26_1-p1,TGGT1_275980-t26_1-p1	TGGT1_266850-t26_1-p1,TGGT1_275980-t26_1-p1	0.0109206	0.612417	1
GO:1901663	quinone biosynthetic process	P	2	2	452	4321	0.00442478	0.000462856	over	TGGT1_266850-t26_1-p1,TGGT1_275980-t26_1-p1	TGGT1_266850-t26_1-p1,TGGT1_275980-t26_1-p1	0.0109206	0.612417	1
GO:0006743	ubiquinone metabolic process	P	2	2	452	4321	0.00442478	0.000462856	over	TGGT1_266850-t26_1-p1,TGGT1_275980-t26_1-p1	TGGT1_266850-t26_1-p1,TGGT1_275980-t26_1-p1	0.0109206	0.612417	1
GO:0006744	ubiquinone biosynthetic process	P	2	2	452	4321	0.00442478	0.000462856	over	TGGT1_266850-t26_1-p1,TGGT1_275980-t26_1-p1	TGGT1_266850-t26_1-p1,TGGT1_275980-t26_1-p1	0.0109206	0.612417	1
GO:0004740	pyruvate dehydrogenase (acetyl-transferring) kinase activity	F	2	2	452	4321	0.00442478	0.000462856	over	TGGT1_219682-t26_1-p1,TGGT1_318560-t26_1-p1	TGGT1_219682-t26_1-p1,TGGT1_318560-t26_1-p1	0.0109206	0.612417	1
GO:0004735	pyrroline-5-carboxylate reductase activity	F	2	2	452	4321	0.00442478	0.000462856	over	TGGT1_236070-t26_1-p1,TGGT1_271610-t26_1-p1	TGGT1_236070-t26_1-p1,TGGT1_271610-t26_1-p1	0.0109206	0.612417	1
GO:0031312	extrinsic component of organelle membrane	C	2	2	452	4321	0.00442478	0.000462856	over	TGGT1_266850-t26_1-p1,TGGT1_275980-t26_1-p1	TGGT1_266850-t26_1-p1,TGGT1_275980-t26_1-p1	0.0109206	0.612417	1
GO:0031314	extrinsic component of mitochondrial inner membrane	C	2	2	452	4321	0.00442478	0.000462856	over	TGGT1_266850-t26_1-p1,TGGT1_275980-t26_1-p1	TGGT1_266850-t26_1-p1,TGGT1_275980-t26_1-p1	0.0109206	0.612417	1
GO:0051540	metal cluster binding	F	6	20	452	4321	0.0132743	0.00462856	over	TGGT1_215280-t26_1-p1,TGGT1_236000-t26_1-p1,TGGT1_240670-t26_1-p1,TGGT1_254030-t26_1-p1,TGGT1_255910-t26_1-p1,TGGT1_305920-t26_1-p1	TGGT1_209790-t26_1-p1,TGGT1_212930-t26_1-p1,TGGT1_221922-t26_1-p1,TGGT1_237560-t26_1-p1,TGGT1_272270-t26_1-p1,TGGT1_305480-t26_1-p1,TGGT1_207620-t26_1-p1,TGGT1_215070-t26_1-p1,TGGT1_215280-t26_1-p1,TGGT1_216900-t26_1-p1,TGGT1_236000-t26_1-p1,TGGT1_240670-t26_1-p1,TGGT1_254030-t26_1-p1,TGGT1_255910-t26_1-p1,TGGT1_260870-t26_1-p1,TGGT1_320220-t26_1-p1,TGGT1_226400-t26_1-p1,TGGT1_226730-t26_1-p1,TGG…	0.0136875	0.612417	0.3
GO:0051536	iron-sulfur cluster binding	F	6	20	452	4321	0.0132743	0.00462856	over	TGGT1_215280-t26_1-p1,TGGT1_236000-t26_1-p1,TGGT1_240670-t26_1-p1,TGGT1_254030-t26_1-p1,TGGT1_255910-t26_1-p1,TGGT1_305920-t26_1-p1	TGGT1_207620-t26_1-p1,TGGT1_215070-t26_1-p1,TGGT1_215280-t26_1-p1,TGGT1_216900-t26_1-p1,TGGT1_236000-t26_1-p1,TGGT1_240670-t26_1-p1,TGGT1_254030-t26_1-p1,TGGT1_255910-t26_1-p1,TGGT1_260870-t26_1-p1,TGGT1_320220-t26_1-p1,TGGT1_226400-t26_1-p1,TGGT1_226730-t26_1-p1,TGGT1_280730-t26_1-p1,TGGT1_305920-t26_1-p1,TGGT1_209790-t26_1-p1,TGGT1_212930-t26_1-p1,TGGT1_221922-t26_1-p1,TGGT1_237560-t26_1-p1,TGG…	0.0136875	0.612417	0.3
GO:0015002	heme-copper terminal oxidase activity	F	3	6	452	4321	0.00663717	0.00138857	over	TGGT1_262640-t26_1-p1,TGGT1_306390-t26_1-p1,TGGT1_310470-t26_1-p1	TGGT1_209260-t26_1-p1,TGGT1_218880-t26_1-p1,TGGT1_226590-t26_1-p1,TGGT1_262640-t26_1-p1,TGGT1_306390-t26_1-p1,TGGT1_310470-t26_1-p1	0.0178617	0.612417	0.5
GO:0016675	oxidoreductase activity, acting on a heme group of donors	F	3	6	452	4321	0.00663717	0.00138857	over	TGGT1_262640-t26_1-p1,TGGT1_306390-t26_1-p1,TGGT1_310470-t26_1-p1	TGGT1_209260-t26_1-p1,TGGT1_218880-t26_1-p1,TGGT1_226590-t26_1-p1,TGGT1_262640-t26_1-p1,TGGT1_306390-t26_1-p1,TGGT1_310470-t26_1-p1	0.0178617	0.612417	0.5
GO:0004691	cAMP-dependent protein kinase activity	F	3	6	452	4321	0.00663717	0.00138857	over	TGGT1_205550-t26_1-p1,TGGT1_209985-t26_1-p1,TGGT1_356400-t26_1-p1	TGGT1_205550-t26_1-p1,TGGT1_209985-t26_1-p1,TGGT1_226030-t26_1-p1,TGGT1_256880-t26_1-p1,TGGT1_268210-t26_1-p1,TGGT1_356400-t26_1-p1	0.0178617	0.612417	0.5
GO:0004129	cytochrome-c oxidase activity	F	3	6	452	4321	0.00663717	0.00138857	over	TGGT1_262640-t26_1-p1,TGGT1_306390-t26_1-p1,TGGT1_310470-t26_1-p1	TGGT1_209260-t26_1-p1,TGGT1_218880-t26_1-p1,TGGT1_226590-t26_1-p1,TGGT1_262640-t26_1-p1,TGGT1_306390-t26_1-p1,TGGT1_310470-t26_1-p1	0.0178617	0.612417	0.5
GO:0016676	oxidoreductase activity, acting on a heme group of donors, oxygen as acceptor	F	3	6	452	4321	0.00663717	0.00138857	over	TGGT1_262640-t26_1-p1,TGGT1_306390-t26_1-p1,TGGT1_310470-t26_1-p1	TGGT1_209260-t26_1-p1,TGGT1_218880-t26_1-p1,TGGT1_226590-t26_1-p1,TGGT1_262640-t26_1-p1,TGGT1_306390-t26_1-p1,TGGT1_310470-t26_1-p1	0.0178617	0.612417	0.5
GO:0009055	electron transfer activity	F	6	22	452	4321	0.0132743	0.00509141	over	TGGT1_262640-t26_1-p1,TGGT1_306390-t26_1-p1,TGGT1_310470-t26_1-p1,TGGT1_215280-t26_1-p1,TGGT1_236000-t26_1-p1,TGGT1_240670-t26_1-p1	TGGT1_209260-t26_1-p1,TGGT1_218880-t26_1-p1,TGGT1_226590-t26_1-p1,TGGT1_262640-t26_1-p1,TGGT1_306390-t26_1-p1,TGGT1_310470-t26_1-p1,TGGT1_320140-t26_1-p1,TGGT1_320220-t26_1-p1,TGGT1_215070-t26_1-p1,TGGT1_215280-t26_1-p1,TGGT1_216900-t26_1-p1,TGGT1_219750-t26_1-p1,TGGT1_229420-t26_1-p1,TGGT1_236000-t26_1-p1,TGGT1_238070-t26_1-p1,TGGT1_240670-t26_1-p1,TGGT1_246540-t26_1-p1,TGGT1_247580-t26_1-p1,TGG…	0.0220164	0.612417	0.272727
GO:0044283	small molecule biosynthetic process	P	13	69	452	4321	0.0287611	0.0159685	over	TGGT1_283780-t26_1-p1,TGGT1_316700-t26_1-p1,TGGT1_271610-t26_1-p1,TGGT1_218560-t26_1-p1,TGGT1_238950-t26_1-p1,TGGT1_266850-t26_1-p1,TGGT1_275980-t26_1-p1,TGGT1_243680-t26_1-p1,TGGT1_202300-t26_1-p1,TGGT1_318750-t26_1-p1,TGGT1_236070-t26_1-p1,TGGT1_281400-t26_1-p1,TGGT1_366480-t26_1-p1	TGGT1_225930-t26_1-p1,TGGT1_233500-t26_1-p1,TGGT1_283780-t26_1-p1,TGGT1_284190-t26_1-p1,TGGT1_289650-t26_1-p1,TGGT1_222020-t26_1-p1,TGGT1_236040-t26_1-p1,TGGT1_256760-t26_1-p1,TGGT1_265450-t26_1-p1,TGGT1_268850-t26_1-p1,TGGT1_268860-t26_1-p1,TGGT1_289690-t26_1-p1,TGGT1_297060-t26_1-p1,TGGT1_299070-t26_1-p1,TGGT1_318230-t26_1-p1,TGGT1_230450-t26_1-p1,TGGT1_233110-t26_1-p1,TGGT1_295350-t26_1-p1,TGG…	0.024515	0.612417	0.188406
GO:0005840	ribosome	C	18	107	452	4321	0.039823	0.0247628	over	TGGT1_248390-t26_1-p1,TGGT1_254400-t26_1-p1,TGGT1_223050-t26_1-p1,TGGT1_229670-t26_1-p1,TGGT1_209430-t26_1-p1,TGGT1_215460-t26_1-p1,TGGT1_225240-t26_1-p1,TGGT1_227600-t26_1-p1,TGGT1_230050-t26_1-p1,TGGT1_239330-t26_1-p1,TGGT1_243570-t26_1-p1,TGGT1_244580-t26_1-p1,TGGT1_250730-t26_1-p1,TGGT1_255320-t26_1-p1,TGGT1_261510-t26_1-p1,TGGT1_263050-t26_1-p1,TGGT1_267060-t26_1-p1,TGGT1_300190-t26_1-p1	TGGT1_248850-t26_1-p1,TGGT1_215470-t26_1-p1,TGGT1_228470-t26_1-p1,TGGT1_232230-t26_1-p1,TGGT1_217570-t26_1-p1,TGGT1_232710-t26_1-p1,TGGT1_266060-t26_1-p1,TGGT1_204020-t26_1-p1,TGGT1_239760-t26_1-p1,TGGT1_248390-t26_1-p1,TGGT1_254400-t26_1-p1,TGGT1_292130-t26_1-p1,TGGT1_299050-t26_1-p1,TGGT1_310490-t26_1-p1,TGGT1_213350-t26_1-p1,TGGT1_223050-t26_1-p1,TGGT1_229670-t26_1-p1,TGGT1_232300-t26_1-p1,TGG…	0.0273389	0.612417	0.168224
GO:0016782	transferase activity, transferring sulfur-containing groups	F	3	7	452	4321	0.00663717	0.00162	over	TGGT1_314422-t26_1-p1,TGGT1_216170-t26_1-p1,TGGT1_294380-t26_1-p1	TGGT1_314422-t26_1-p1,TGGT1_226400-t26_1-p1,TGGT1_211090-t26_1-p1,TGGT1_216170-t26_1-p1,TGGT1_294380-t26_1-p1,TGGT1_300120-t26_1-p1,TGGT1_300350-t26_1-p1	0.0288609	0.612417	0.428571
GO:0016783	sulfurtransferase activity	F	3	7	452	4321	0.00663717	0.00162	over	TGGT1_314422-t26_1-p1,TGGT1_216170-t26_1-p1,TGGT1_294380-t26_1-p1	TGGT1_314422-t26_1-p1,TGGT1_226400-t26_1-p1,TGGT1_211090-t26_1-p1,TGGT1_216170-t26_1-p1,TGGT1_294380-t26_1-p1,TGGT1_300120-t26_1-p1,TGGT1_300350-t26_1-p1	0.0288609	0.612417	0.428571
GO:0042180	cellular ketone metabolic process	P	2	3	452	4321	0.00442478	0.000694284	over	TGGT1_266850-t26_1-p1,TGGT1_275980-t26_1-p1	TGGT1_266850-t26_1-p1,TGGT1_275980-t26_1-p1,TGGT1_281630-t26_1-p1	0.0304862	0.612417	0.666667
GO:0000041	transition metal ion transport	P	2	3	452	4321	0.00442478	0.000694284	over	TGGT1_240550-t26_1-p1,TGGT1_262710-t26_1-p1	TGGT1_240550-t26_1-p1,TGGT1_262710-t26_1-p1,TGGT1_201150-t26_1-p1	0.0304862	0.612417	0.666667
GO:0006825	copper ion transport	P	2	3	452	4321	0.00442478	0.000694284	over	TGGT1_262710-t26_1-p1,TGGT1_240550-t26_1-p1	TGGT1_262710-t26_1-p1,TGGT1_201150-t26_1-p1,TGGT1_240550-t26_1-p1	0.0304862	0.612417	0.666667
GO:0004690	cyclic nucleotide-dependent protein kinase activity	F	3	8	452	4321	0.00663717	0.00185142	over	TGGT1_205550-t26_1-p1,TGGT1_209985-t26_1-p1,TGGT1_356400-t26_1-p1	TGGT1_205550-t26_1-p1,TGGT1_209985-t26_1-p1,TGGT1_226030-t26_1-p1,TGGT1_256880-t26_1-p1,TGGT1_268210-t26_1-p1,TGGT1_356400-t26_1-p1,TGGT1_242070-t26_1-p1,TGGT1_311360-t26_1-p1	0.0426571	0.612417	0.375
GO:0016780	phosphotransferase activity, for other substituted phosphate groups	F	3	8	452	4321	0.00663717	0.00185142	over	TGGT1_207710-t26_1-p1,TGGT1_293810-t26_1-p1,TGGT1_276190-t26_1-p1	TGGT1_207710-t26_1-p1,TGGT1_257510-t26_1-p1,TGGT1_261760-t26_1-p1,TGGT1_246530-t26_1-p1,TGGT1_254540-t26_1-p1,TGGT1_293810-t26_1-p1,TGGT1_214440-t26_1-p1,TGGT1_276190-t26_1-p1	0.0426571	0.612417	0.375
