# Supplementary material for: Iron Stress Affects the Growth and Differentiation of Toxoplasma gondii
Source: Int J Mol Sci. 2024 Feb 21;25(5):2493. doi: 10.3390/ijms25052493 (PMC10931281; doi:10.3390/ijms25052493)
Supplement: Supplementary file 1 [file ijms-25-02493-s001.zip › Table S3.xlsx]

## Sheet: phylogenetic tree
Specie	Sequence
Eimeria tenella	MQPHDRAHPFDVRGFSALRSNDGGPPGISGAPRAPGAPGVPVALGGRPPVPDAFCCVHPLALEQPQQQGSGDWRLRATSK AIRSDSDLRRWLSSSTHSQFLAFVGRLAKHAAGKKSLPSLLRADVANWKITESAVAAPGPAGQAQAAGASAAAPAASACD GLGSRIRTFVPFGELPANNVCWAMLRVLQQLLQWVQDIPPVEQPTRFGNQAFKTWCRKLEEEALDLLAPVWTSSGTEISE TAKMELTDIFCSSFGNPVRLDFGTGHECSFAIFLFCLFKLKLLEEDTHDPFAVLGIFKGYVEVAHALQQRYMLEAAGSRG VWGLDDFHFLTFLWGAGQLSEQQIIEPDQITERDLVQQLAPDLLYFDSIQYVLQTKKGAPFFECSPILYDVSGIS…
Neospora caninum	MSTDPELGSLPSSSSSSSATSVPASSFVPPCLGPSGGVSCVAPWGSSSPLYRPPTSFSSPAGRAPPGVCCVAPWASASLP AHPLSGVHPPGSSLAGMSGAVPPPESVAAGRDEELHACKKRIRTLQDLSVWTASHSYQAFTRFLRRLSAAVVDKKAVTRR EDGDEPKLDEGPEDTAAEARRRAEAEARAVVELGSKQNSREGKRVVASENVVVLLEILATLKAWVGEIPPIEQPMRFGNR AFRTWMGRLNERCKSLLEPLVPSDPFPPPASLSIGPIPEQEELPSLSPSTSSPDSYSPGNSTCMQEAPAMAAKMRGEEET EETDKEKTAEGNEKKRIREALLDELTDYFSHAFGDPQRIDYGTGHEVSFALFLFVLFESKILADHSDDAAAVLLV…
Sarcocystis neurona	MAAATPAAAPPATTGGSRGVSGTVSASAGAGAAGGQAPTSGAAAADGSAAPEAGAGVAPRPPPAAGVAGHASQSPLLQQPTVLPRQGQAGQSFGAWAPQQVPWQPQQQPQPYLPAPGGVCCIAPWASDTTRAGPLYVPPRGPSERVDDSAAAASASTAAAAAVYPDEAPLLCCEKKIRTVRDLGFWMSSSSYSHYVGFLRRLSLAVVEKKAWRVVPDVGARNAAGSDGTAAGAKHSSAGAAQVRPASGETSASQHTAGSTSSPSGRSSRGSSTTAMQTQIPLWVLEEGAYKDSSSSICRDSHNRSSSTTAETVCNAGAPE SETGQQRPRRLSTEGLLTPTAAAAASEEMIEAALAAGSAEARQRAAALAVAATQDGVHVSDAVVQLLELLQQLLLWVE…
Besnoitia besnoiti	MPTDTHSPSPSPSNPSPSSCPSSSSSSSPPPVFYPPPPSAFSAPQARPASIPGGVCCVAPWATSSLFRPPAPSLHAGASR GLAAFSPTPTREDEKPVAAKETFRACAKEVHSLQELSAWIASPSYRNYVAFLKRLSAAVSDKQAVAGASPDSAPSDDAAA QGEETSRRDRETEDEEETRRRIAAEALRIVELGVQENERVGKGLDVSENVLLLLKILLTLKAWIQDIPPVEQPMRFGNRA FRTWLQRLNERCRNLLEPLVPARPRPPPSGPAPVEPIPEEEENASSESSPPAASYPSQPSSPSQGSSLSEASSPGQSTAS LSSASPADAKKSDAAASWRETLINELTDCLCRAFGDGRRLDYGTGHEVSFAVFLFILFEAGVLTGLTDDAAVVLL…
Hammondia hammondi	MPRDQEPSPSPSSSSSLPFSSSPLPSSSAFQACLSSSAGVACPAPRASSSPLFRPPTSFSPGLSPGVCCVAPWASPLATA PLSGVRTPGAPAAFAAVEPAVGREEDLRACKKQIRSLHDLSVWTAGPSYQAFTRFLRRLSVAVVDRKAVSRREGDTGEKS AEESRGNSEEQSAEKSGGGSGEMCEENSGEERRVEDAEAATRRRAVAAARAVVEWGVRENSREGKSLQASASVIRLLEIL ETLKIWIEEIPPIEQPMRFGNRAFRTWVDRLQERSKSLLEPLVPTTLAPPPASLSIEPIPEQEELVLPPSSPPSPSPPSP SPPSPPSPSSSLPSSSSPSSQSPGASACQQGRVVGQKIRGEAREAAEEDEVQTERTLRETLLDELADYLGHAFGD…
Toxoplasma gondii	MLAHWTFSLSPAYSSFSCVLHFLFLSRLSPSFLPSLGRCCCRQKACSRREPDTGAHCCTRSSSEIFSPLHLSLSVDASEF FFLFQPPHLLCFARSLGFSFSVPRVLSSSSCVSTPASPRKRTNLFPFRVFRSWQSFPVKSFDCLPGSFLPCLAPFSSSSS ATMPRDPELSPPPSSSSSPPFSSPPLPSSSSSAFQPCMSSSAGVACAAPTVASSPLFRPPASFSPALSPGVCCVAPWASP LATAPLSGVRTPGAPAAFAAVEPATGREEDLLACKKQIHSLHDLSVWTAGPSYQAFMRFLRRLSAAVVDRKAVSRREGDS GKKSAEESRGNSEEQSADESAGGSGEKHEENSGEEMRVEDAESATRRRAAAAARAIVEWGVRENSREGKSLHASA…
Cryptosporidium andersoni	MQTSESIVRCEKRILTTQDLEFFLRSRIYAEIVKFIEDLSKSIVSKELVNYKDVRDKDKNHNKVIYGILDLLDFCEILID ETPPIQQPMRFGNKAFQMWYDKFKQECPKYLESKVVPEKYHNLVYEVSIYITESFGNRTRVDYGTGHELNFILFLYSLVK LEIIQTDDYSDLVLVVFYRYLLIMRRLQMIYLLEPAGSRGVWGLDDYHFLPFLFGSAQLMNPLNKEKECSDNKSIDKDFI LPGMILDSAIISSYSDKYLYLNAIQYILQMKSNVHFGECSPVLYSLTSIPTWNKIYIGMLKMYKAEILNKLPVVQHIVFS NIIKFS
Plasmodium falciparum	MGDVNSLSYKIINDESIIRFTKSSIYNDIIEFITNLNKSVVGVEMKPLEDFKLCNENDMINNDNFLFLSKNVYNIFQLIK NMNKCIDSCPPINQSSRFGNRGFQHFCDAYYKEVDEYLPHALSESNIPNISEHTYQISYYLKNSIGNKKRIDYGTGHELN FLLFLFCLNKINFFIPSDYKHLVLVLYRQYLEGVRRVQIIYTVEPAGSRGAWGLDDFQFLVFLFGAAQLSYNRKIKTDDI EKKELLELWAPKYLYFDALKYISMIKHAPFHESSQMLYDISGVETWEKICNGLLKMYQAEIIQKRQILQHILFGNLIDF
Homo sapiens	MAEGERQPPPDSSEEAPPATQNFIIPKKEIHTVPDMGKWKRSQA YADYIGFILTLNEGVKGKKLTFEYRVSEAIEKLVALLNTLDRWIDETPPVDQPSRFGN KAYRTWYAKLDEEAENLVATVVPTHLAAAVPEVAVYLKESVGNSTRIDYGTGHEAAFA AFLCCLCKIGVLRVDDQIAIVFKVFNRYLEVMRKLQKTYRMEPAGSQGVWGLDDFQFL PFIWGSSQLIDHPYLEPRHFVDEKAVNENHKDYMFLECILFITEMKTGPFAEHSNQLW NISAVPSWSKVNQGLIRMYKAECLEKFPVIQHFKFGSLLPIHPVTSG
Mus musculus	MAEGERQPPPDSSEETPPTTQNFIIPKKEIHTVPDMGKWKRSQAYADYIGFILTLNEGVKGKKLTFDYKV SEAIEKLVALLDTLDRWIDETPPVDQPSRFGNKAYRTWYAKLDQEAENLVATVVPTHLAAAVPEVAVYLK EAVGNSTRIDYGTGHEAAFAAFLCCLCKIGVLRVDDQVAIVFKVFDRYLEVMRKLQKTYRMEPAGSQGVW GLDDFQFLPFIWGSSQLIGTNHPHLEPRHFVDEKAVSENHKDYMFLQCILFITEMKTGPFAEHSNQLWNI SAVPSWSKVNQGLIRMYKAECLEKFPVIQHFKFGSLLPIHPVTSG
Arabidopsis thaliana	MEPPKEQQNTPEKSISDAPATISSAFPPSGCCTNCGGPTISEAPPPLASFPEMSPPPNYRPIRAPAINLP HNSQAIILSPVPHAEQVPVVSPPYHFQSPVKRIHSPDDIRRFHESASCKNFLGFVVSLSESIRGFKISDP CHISPTVAAIVSILETLLQWIDEIPPAQQSARYGNVSFRSWHERLRERGESLILEFLPEEFKESVIEIVP YFFDSFGNSSRIDYGTGHETNFAAWLYCLARMGIVKEEDYHSLVARVFVKYLELMRKLQMVYCLEPAGSH GVWGLDDYHFLPFIFGSSQLIDHKYMKPKSIHNDDILENFSSEYMYLSCIAFVKKVKKGLFAEHSPLLDD ISGVPNWKKVNSGLLKMYRVEVLEKVPIMQHFLFGWLIKWEE
Schizosaccharomyces pombe	MLSREEQNRCFVPVRRILDNEDLKLFKEGDAYKLIDSFICDLDEAVKDKPISASIPQSSSIEHVLNILDR VGEIKQENPAIDNMGSRFGNPAFQSFYDQVYIETPKLHQVFGIEHNAAMEAGRYFYESFGNRKRIDYGSG HELYFMSWLLILKQLGIFTKNDYPALVVRVFVKYVELMRSLQIFYTLEPAGSHGVWGLDDFHFLPFLFGA AQLVNHKYLRPKHVRDPEILEMCRADYMYLGYVYFLNKLKPSVSLRFHSPMIDDISAVKTWSKVNEGMIK MYRAEVLGKLPIMQHYLFGHLIPASPGMSPAPQDGDDSEVTHVHSHYADCCGIKIPSAISAAKNNGSRIP FD
